# Supplementary material for: CNTNAP4 signaling regulates osteosarcoma disease progression
Source: NPJ Precis Oncol. 2023 Jan 4;7:2. doi: 10.1038/s41698-022-00344-x (PMC9813000; doi:10.1038/s41698-022-00344-x)
Supplement: Supplementary file 2 — Dataset 1 [file 41698_2022_344_MOESM2_ESM.xlsx]

## Sheet: Top 200 DEGs
Top 200 upregulated genes (CNTNAP4 KO Vs VC)				Top 200 downregulated genes (CNTNAP4 KO Vs VC)
Gene name	p-val	Log2(FC)	KO_1Way vs. VC (Description)	Gene name	p-val	Log2(FC)	KO_1Way vs. VC (Description)
IL1B	0.000109825	5.58255	KO_1Way up vs VC	RPS2	5.46812e-09	-1.184	KO_1Way down vs VC
PTGS2	6.98837e-05	5.15465	KO_1Way up vs VC	RPS18	3.64816e-07	-1.08237	KO_1Way down vs VC
CSF2	0.000284025	5.10682	KO_1Way up vs VC	SBF2	2.03857e-06	-1.30667	KO_1Way down vs VC
CDH15	0.010713	4.85705	KO_1Way up vs VC	NHSL1-AS1	2.30248e-06	-2.45814	KO_1Way down vs VC
LXN	0.00325176	4.58901	KO_1Way up vs VC	PABPC1	2.98906e-06	-1.44666	KO_1Way down vs VC
IL1A	0.000158916	4.50991	KO_1Way up vs VC	HYDIN2	4.48291e-06	-4.98485	KO_1Way down vs VC
C2CD4A	0.000423973	4.46002	KO_1Way up vs VC	VTI1B	4.50687e-06	-1.27262	KO_1Way down vs VC
MMP10	0.000591567	4.34348	KO_1Way up vs VC	STAU1	4.70748e-06	-1.41486	KO_1Way down vs VC
DDIT3	8.81069e-05	4.34325	KO_1Way up vs VC	KRT81	5.31215e-06	-4.45368	KO_1Way down vs VC
GDF15	0.000380078	4.29475	KO_1Way up vs VC	PODXL	5.31875e-06	-1.87618	KO_1Way down vs VC
TAS2R31	2.04068e-05	4.25855	KO_1Way up vs VC	DDAH1	5.62573e-06	-1.6947	KO_1Way down vs VC
BHLHA15	0.0044476	4.25176	KO_1Way up vs VC	DHTKD1	5.81334e-06	-1.63041	KO_1Way down vs VC
TREM1	0.0349671	4.24354	KO_1Way up vs VC	RPL8	8.64142e-06	-1.47116	KO_1Way down vs VC
OSCAR	0.00140272	4.21737	KO_1Way up vs VC	ADCK1	1.03361e-05	-1.76087	KO_1Way down vs VC
LINC01583	0.000118113	4.17928	KO_1Way up vs VC	AGO2	1.12916e-05	-1.3423	KO_1Way down vs VC
LOC105372988	0.00235043	4.09682	KO_1Way up vs VC	KLC1	1.30101e-05	-1.19422	KO_1Way down vs VC
TCN2	0.000990764	4.0626	KO_1Way up vs VC	SEC14L1	1.38117e-05	-1.60443	KO_1Way down vs VC
KLHDC7B	0.00979966	4.03012	KO_1Way up vs VC	CYTH3	1.60892e-05	-2.3392	KO_1Way down vs VC
AREG	0.000511507	3.83909	KO_1Way up vs VC	BMP2K	1.7188e-05	-1.50584	KO_1Way down vs VC
TSLP	0.000200878	3.76941	KO_1Way up vs VC	RDH11	1.84376e-05	-1.24734	KO_1Way down vs VC
INHBE	0.000523191	3.73446	KO_1Way up vs VC	APEX1	1.91021e-05	-1.34205	KO_1Way down vs VC
LIF	0.000145892	3.73331	KO_1Way up vs VC	RPL3L	2.03613e-05	-2.05982	KO_1Way down vs VC
LOC105370924	0.00245322	3.71445	KO_1Way up vs VC	COL5A1	2.13328e-05	-2.1856	KO_1Way down vs VC
LOC107985851	0.00811075	3.71359	KO_1Way up vs VC	DDX27	2.17804e-05	-1.24992	KO_1Way down vs VC
LINC02806	0.000178846	3.70689	KO_1Way up vs VC	LOC101929048	2.256e-05	-2.04305	KO_1Way down vs VC
MKX	0.000689423	3.7041	KO_1Way up vs VC	ZNF623	2.4727e-05	-1.32708	KO_1Way down vs VC
LOC105378933	0.00499846	3.6826	KO_1Way up vs VC	EDIL3	2.58255e-05	-3.57998	KO_1Way down vs VC
LINC01215	0.000406632	3.6586	KO_1Way up vs VC	DSP	2.74232e-05	-1.58305	KO_1Way down vs VC
CHAC1	0.000776225	3.63525	KO_1Way up vs VC	GID8	2.74234e-05	-1.32898	KO_1Way down vs VC
CTH	0.00027194	3.59294	KO_1Way up vs VC	CHRAC1	2.90172e-05	-1.42958	KO_1Way down vs VC
LINC00900	0.00252047	3.58877	KO_1Way up vs VC	RNF216	2.90331e-05	-1.31029	KO_1Way down vs VC
SDF2L1	0.000850492	3.58553	KO_1Way up vs VC	RAB22A	2.99435e-05	-1.43439	KO_1Way down vs VC
LGR6	0.00779796	3.54182	KO_1Way up vs VC	EIF2AK1	3.00109e-05	-1.46384	KO_1Way down vs VC
CD93	0.00041992	3.5267	KO_1Way up vs VC	RPL7	3.27403e-05	-1.37077	KO_1Way down vs VC
LOC105372884	2.86713e-05	3.49509	KO_1Way up vs VC	FGF18	3.29695e-05	-3.10803	KO_1Way down vs VC
SERPINA3	0.00656842	3.44065	KO_1Way up vs VC	MBLAC2	3.43565e-05	-1.21953	KO_1Way down vs VC
DDIT4	0.000270308	3.42414	KO_1Way up vs VC	LOC105374998	3.44677e-05	-5.8843	KO_1Way down vs VC
SERPINB2	0.00236966	3.39359	KO_1Way up vs VC	SERTAD2	3.56216e-05	-1.25033	KO_1Way down vs VC
TROAP-AS1	0.0210598	3.36583	KO_1Way up vs VC	ZNF763	3.66959e-05	-2.49946	KO_1Way down vs VC
TRPC6	0.00347142	3.33458	KO_1Way up vs VC	CCT6A	3.71794e-05	-2.92537	KO_1Way down vs VC
MYCT1	0.00431137	3.31492	KO_1Way up vs VC	EEF2K	3.98438e-05	-1.22267	KO_1Way down vs VC
ADM2	0.000380506	3.31089	KO_1Way up vs VC	BST1	4.00959e-05	-8.36212	KO_1Way down vs VC
ADRA1A	0.0087039	3.3046	KO_1Way up vs VC	NIPSNAP2	4.31312e-05	-2.30276	KO_1Way down vs VC
HERPUD1	0.000300385	3.29062	KO_1Way up vs VC	LOC102724250	4.5216e-05	-1.9454	KO_1Way down vs VC
TNFRSF9	0.000812386	3.27581	KO_1Way up vs VC	LOC107986644	4.7824e-05	-5.32445	KO_1Way down vs VC
RUFY1-AS1	0.000863084	3.26078	KO_1Way up vs VC	PSPH	5.00993e-05	-2.37099	KO_1Way down vs VC
LOC105374145	0.00523167	3.2473	KO_1Way up vs VC	PEA15	5.16435e-05	-1.33664	KO_1Way down vs VC
CCL7	0.0144348	3.23027	KO_1Way up vs VC	COMMD7	5.16549e-05	-1.33442	KO_1Way down vs VC
TCP11L2	0.00192458	3.22912	KO_1Way up vs VC	CCNL2	5.309e-05	-1.17486	KO_1Way down vs VC
LOC100128317	0.000111034	3.19333	KO_1Way up vs VC	LOC102723758	5.33717e-05	-1.61441	KO_1Way down vs VC
MEI1	0.00276753	3.18923	KO_1Way up vs VC	TSPYL5	5.35253e-05	-1.56412	KO_1Way down vs VC
GJB2	9.64917e-05	3.16561	KO_1Way up vs VC	ANO1	5.36399e-05	-3.78397	KO_1Way down vs VC
MMP24-AS1-EDEM2	0.0262685	3.13567	KO_1Way up vs VC	GGCT	5.68543e-05	-1.60047	KO_1Way down vs VC
DNAJB9	0.000512368	3.12696	KO_1Way up vs VC	ZNF713	5.93668e-05	-2.01594	KO_1Way down vs VC
PCK2	0.000754695	3.11529	KO_1Way up vs VC	LOC101927932	6.03056e-05	-2.17788	KO_1Way down vs VC
C2CD4B	0.00452474	3.10198	KO_1Way up vs VC	LDHA	6.27991e-05	-1.34494	KO_1Way down vs VC
LOC112267955	0.00296865	3.06781	KO_1Way up vs VC	ZBTB10	6.38881e-05	-1.31335	KO_1Way down vs VC
HCLS1	2.80866e-05	3.06534	KO_1Way up vs VC	MORC4	6.46998e-05	-1.31468	KO_1Way down vs VC
HSPA5	0.000460136	3.05036	KO_1Way up vs VC	GNG4	6.82925e-05	-2.04694	KO_1Way down vs VC
LOC102724467	0.0259155	3.04663	KO_1Way up vs VC	LCLAT1	6.96003e-05	-1.21446	KO_1Way down vs VC
STC1	0.000110775	3.04641	KO_1Way up vs VC	TAGLN	7.04008e-05	-4.58402	KO_1Way down vs VC
HIVEP2-DT	0.00180888	3.03133	KO_1Way up vs VC	RTF2	7.04708e-05	-1.45758	KO_1Way down vs VC
ASNS	0.000586328	3.02945	KO_1Way up vs VC	PTPRM	7.10295e-05	-1.72786	KO_1Way down vs VC
ISG20	0.000704661	3.00429	KO_1Way up vs VC	PRPF6	7.12391e-05	-1.34762	KO_1Way down vs VC
CD33	0.0324986	3.00036	KO_1Way up vs VC	PFDN4	7.61359e-05	-1.64282	KO_1Way down vs VC
PCDH12	0.0101285	2.97663	KO_1Way up vs VC	EPB41L3	7.68749e-05	-1.51411	KO_1Way down vs VC
IRAK2	0.000237892	2.95428	KO_1Way up vs VC	LINC00452	7.71193e-05	-9.66515	KO_1Way down vs VC
LINC02323	0.00279436	2.94213	KO_1Way up vs VC	DNAJC5	7.72498e-05	-1.44426	KO_1Way down vs VC
SESN2	0.00103061	2.9243	KO_1Way up vs VC	PDP1	7.851e-05	-1.53479	KO_1Way down vs VC
FGF19	0.00850397	2.91981	KO_1Way up vs VC	DOCK2	8.00186e-05	-1.82326	KO_1Way down vs VC
CSF3	0.00197175	2.89714	KO_1Way up vs VC	GNAS-AS1	8.04153e-05	-2.05067	KO_1Way down vs VC
ANGPTL4	0.0202807	2.88408	KO_1Way up vs VC	NSMCE2	8.34383e-05	-1.37995	KO_1Way down vs VC
POSTN	0.00722588	2.8793	KO_1Way up vs VC	TMEM220	8.39832e-05	-7.20608	KO_1Way down vs VC
ICAM1	0.000304166	2.83596	KO_1Way up vs VC	VPS8	8.4355e-05	-1.17925	KO_1Way down vs VC
ENPEP	0.000251486	2.83306	KO_1Way up vs VC	HTATIP2	8.98813e-05	-1.60467	KO_1Way down vs VC
BIRC3	0.000243664	2.81337	KO_1Way up vs VC	H2BK1	9.04338e-05	-2.25919	KO_1Way down vs VC
SV2B	0.00882326	2.79583	KO_1Way up vs VC	OLIG1	9.06223e-05	-2.19374	KO_1Way down vs VC
DUSP5-DT	0.00133033	2.79182	KO_1Way up vs VC	THBS4	9.10248e-05	-1.92817	KO_1Way down vs VC
BHLHE40	0.00146912	2.79067	KO_1Way up vs VC	MATN2	9.2082e-05	-2.6599	KO_1Way down vs VC
TIMP4	0.00396809	2.77707	KO_1Way up vs VC	LOC105372141	9.23418e-05	-1.76498	KO_1Way down vs VC
TNFRSF11B	0.000409558	2.76577	KO_1Way up vs VC	TPD52L2	9.39314e-05	-1.43422	KO_1Way down vs VC
CLCN1	0.0107568	2.76126	KO_1Way up vs VC	LOC646762	9.78325e-05	-1.46489	KO_1Way down vs VC
IL21R	0.00791266	2.6884	KO_1Way up vs VC	FOXA1	0.000102481	-2.31927	KO_1Way down vs VC
MMP3	0.00256999	2.68676	KO_1Way up vs VC	ARFGEF1	0.000103808	-1.48097	KO_1Way down vs VC
PTHLH	0.000692614	2.67553	KO_1Way up vs VC	CLSTN2	0.000105146	-2.34221	KO_1Way down vs VC
CAPN6	0.00242721	2.66975	KO_1Way up vs VC	EGFR	0.000105718	-2.45337	KO_1Way down vs VC
SLC7A3	0.00105249	2.65996	KO_1Way up vs VC	LOC105378568	0.000108104	-3.1252	KO_1Way down vs VC
CH25H	0.0173335	2.64958	KO_1Way up vs VC	PLCXD2	0.000108853	-2.51702	KO_1Way down vs VC
MYH14	0.00250627	2.64744	KO_1Way up vs VC	TLCD4	0.000109846	-2.73144	KO_1Way down vs VC
CXCL8	0.0034662	2.64449	KO_1Way up vs VC	ARL4D	0.000110023	-1.81192	KO_1Way down vs VC
SERHL2	0.000920491	2.64173	KO_1Way up vs VC	MICA	0.000111116	-1.16275	KO_1Way down vs VC
CACNA2D1-AS1	0.00250507	2.60459	KO_1Way up vs VC	CPNE1	0.000112514	-1.43352	KO_1Way down vs VC
MMP9	0.000606361	2.59531	KO_1Way up vs VC	CHPT1	0.000113225	-1.1782	KO_1Way down vs VC
LOC105377590	0.0261046	2.59433	KO_1Way up vs VC	CALCA	0.000113495	-3.17616	KO_1Way down vs VC
CALCB	0.00212798	2.59333	KO_1Way up vs VC	TINAGL1	0.000115369	-2.58403	KO_1Way down vs VC
WFDC21P	0.0235063	2.5925	KO_1Way up vs VC	ANGEL1	0.000117336	-1.7172	KO_1Way down vs VC
B3GAT1-DT	1.12252e-05	2.59134	KO_1Way up vs VC	TUB	0.000118871	-2.82733	KO_1Way down vs VC
CCRL2	0.00360291	2.58878	KO_1Way up vs VC	LOC101929819	0.000119159	-1.28995	KO_1Way down vs VC
ROBO4	0.000732243	2.57	KO_1Way up vs VC	CHD6	0.000120322	-1.41919	KO_1Way down vs VC
SLC6A9	0.00113381	2.54321	KO_1Way up vs VC	LOC105371502	0.000122001	-2.1855	KO_1Way down vs VC
UCN2	0.00273662	2.53959	KO_1Way up vs VC	RPL30	0.00012359	-1.34159	KO_1Way down vs VC
UNC5B	0.00812811	2.53527	KO_1Way up vs VC	NT5E	0.000127338	-1.57642	KO_1Way down vs VC
LINC02324	0.0120794	2.52847	KO_1Way up vs VC	MYO1E	0.000128248	-1.09868	KO_1Way down vs VC
RASSF4	0.0135041	2.51637	KO_1Way up vs VC	VIRMA	0.000129213	-1.49257	KO_1Way down vs VC
MMP1	2.06856e-07	2.50931	KO_1Way up vs VC	LOC105370196	0.00013052	-3.1618	KO_1Way down vs VC
BCL2A1	0.000326807	2.50722	KO_1Way up vs VC	ZYG11B	0.000131098	-1.19128	KO_1Way down vs VC
LRRC75B	0.00170922	2.50617	KO_1Way up vs VC	NIPAL2	0.000132851	-2.24673	KO_1Way down vs VC
PAX8	0.0212366	2.49916	KO_1Way up vs VC	DENND10	0.000134961	-1.30552	KO_1Way down vs VC
BBC3	0.000839689	2.49415	KO_1Way up vs VC	CDH4	0.000137383	-4.01062	KO_1Way down vs VC
LOC101929427	0.0028045	2.48247	KO_1Way up vs VC	S1PR1	0.000138325	-2.2026	KO_1Way down vs VC
DEPP1	0.00660144	2.4811	KO_1Way up vs VC	ZNF706	0.000139813	-1.42082	KO_1Way down vs VC
RAB39B	0.000550196	2.48024	KO_1Way up vs VC	ARFGEF2	0.000140068	-1.336	KO_1Way down vs VC
LOC107986467	0.0188974	2.47786	KO_1Way up vs VC	TGFBR1	0.000143466	-1.48802	KO_1Way down vs VC
XBP1	0.000361772	2.46997	KO_1Way up vs VC	LINGO2	0.000144382	-3.3083	KO_1Way down vs VC
VLDLR-AS1	0.00376618	2.46156	KO_1Way up vs VC	SETD3	0.000145486	-1.27465	KO_1Way down vs VC
LOC105371159	0.0045175	2.45598	KO_1Way up vs VC	SCRN1	0.000149213	-1.32264	KO_1Way down vs VC
TSGA10IP	0.0423621	2.44445	KO_1Way up vs VC	ENY2	0.000149746	-1.68871	KO_1Way down vs VC
CLDN16	0.0125245	2.43466	KO_1Way up vs VC	ZMAT1	0.000152182	-1.50842	KO_1Way down vs VC
EFCAB10	0.00360326	2.42874	KO_1Way up vs VC	STAM-DT	0.000155182	-2.38402	KO_1Way down vs VC
TM4SF19	0.00235449	2.42127	KO_1Way up vs VC	IARS2	0.000156036	-1.25626	KO_1Way down vs VC
APOC1P1	0.00946873	2.41496	KO_1Way up vs VC	COL4A6	0.000157145	-1.3933	KO_1Way down vs VC
LOC107986742	0.040756	2.40988	KO_1Way up vs VC	LOC105369783	0.000159777	-4.16148	KO_1Way down vs VC
SCUBE1	0.0043783	2.39201	KO_1Way up vs VC	CD24	0.000164254	-3.20951	KO_1Way down vs VC
WTAPP1	8.67156e-05	2.38973	KO_1Way up vs VC	CHCHD2	0.000164415	-1.73533	KO_1Way down vs VC
ZNF233	0.00524748	2.38803	KO_1Way up vs VC	ASAP1	0.000168378	-1.66181	KO_1Way down vs VC
SERPIND1	0.0010408	2.37367	KO_1Way up vs VC	DLG1	0.000172071	-1.37674	KO_1Way down vs VC
LOC102723393	0.00728466	2.36654	KO_1Way up vs VC	PPP2R5C	0.000175996	-1.33219	KO_1Way down vs VC
LOC107985174	0.0239645	2.36243	KO_1Way up vs VC	HOTAIR	0.000177512	-1.44411	KO_1Way down vs VC
LOC101928419	0.00631669	2.36197	KO_1Way up vs VC	MPHOSPH10P1	0.000179054	-3.77556	KO_1Way down vs VC
TM6SF1	0.00231333	2.35671	KO_1Way up vs VC	MRPS17	0.000181012	-2.43442	KO_1Way down vs VC
MIA-RAB4B	0.0331773	2.3538	KO_1Way up vs VC	FRZB	0.00018225	-12.3326	KO_1Way down vs VC
LOC105377700	0.0228433	2.34895	KO_1Way up vs VC	CPS1	0.000182688	-1.30284	KO_1Way down vs VC
SERTM2	0.0126156	2.33807	KO_1Way up vs VC	PIGX	0.000183803	-1.24229	KO_1Way down vs VC
IL32	0.000404687	2.33124	KO_1Way up vs VC	CABLES2	0.000186143	-1.6846	KO_1Way down vs VC
SLC12A8	0.00118098	2.32797	KO_1Way up vs VC	OAT	0.000187683	-1.18064	KO_1Way down vs VC
GRAPL-AS1	0.00367471	2.32222	KO_1Way up vs VC	OXR1	0.000188275	-1.33335	KO_1Way down vs VC
TRIB3	0.000913328	2.30931	KO_1Way up vs VC	CDKN3	0.000188891	-1.86828	KO_1Way down vs VC
B3GALT4	0.000473849	2.30604	KO_1Way up vs VC	NCBP2	0.000191801	-1.28241	KO_1Way down vs VC
LOC105371204	0.00357634	2.30207	KO_1Way up vs VC	RALGAPB	0.000195999	-1.37105	KO_1Way down vs VC
MIR3142HG	0.00430246	2.29657	KO_1Way up vs VC	ZC3HAV1L	0.000197296	-1.38826	KO_1Way down vs VC
ARHGAP36	0.0318933	2.29185	KO_1Way up vs VC	LANCL2	0.000199592	-2.41402	KO_1Way down vs VC
LOC112268421	0.00158079	2.28291	KO_1Way up vs VC	PPP1R13B	0.000202311	-1.56534	KO_1Way down vs VC
NRCAM	4.33483e-05	2.2757	KO_1Way up vs VC	FAM91A1	0.000203086	-1.32878	KO_1Way down vs VC
MAGI1-IT1	0.0126957	2.26815	KO_1Way up vs VC	SPOCK1	0.000208392	-1.63872	KO_1Way down vs VC
LAMB3	0.000811947	2.25445	KO_1Way up vs VC	EPB41L1	0.000209584	-1.46679	KO_1Way down vs VC
FBXW10	0.00533441	2.24922	KO_1Way up vs VC	ZBTB18	0.00021126	-1.83569	KO_1Way down vs VC
CSTA	0.0121579	2.24857	KO_1Way up vs VC	NCOA6	0.000212452	-1.59586	KO_1Way down vs VC
KDM7A	0.000765206	2.2456	KO_1Way up vs VC	ZNF185	0.000215546	-1.4136	KO_1Way down vs VC
VNN1	0.015825	2.24022	KO_1Way up vs VC	GGNBP1	0.000216512	-2.11568	KO_1Way down vs VC
WIPI1	0.0125471	2.23159	KO_1Way up vs VC	RIMKLA	0.00021695	-1.60114	KO_1Way down vs VC
ZP1	0.0261419	2.23128	KO_1Way up vs VC	PABPC4	0.000222798	-1.09732	KO_1Way down vs VC
GAS5-AS1	0.018521	2.22476	KO_1Way up vs VC	ADRB2	0.000224006	-2.1864	KO_1Way down vs VC
AKR1C1	0.00910817	2.21283	KO_1Way up vs VC	RAB3C	0.000227241	-3.24852	KO_1Way down vs VC
ADGRF4	4.26099e-05	2.20852	KO_1Way up vs VC	RP2	0.000231047	-1.35566	KO_1Way down vs VC
LOC101060524	0.0257057	2.20489	KO_1Way up vs VC	PLEKHA8	0.000233146	-1.3741	KO_1Way down vs VC
ZNF385C	0.0148043	2.19588	KO_1Way up vs VC	MESP1	0.000237409	-1.55158	KO_1Way down vs VC
LOC107985147	0.0424388	2.18965	KO_1Way up vs VC	LONRF1	0.000238549	-1.19665	KO_1Way down vs VC
RND1	0.000139586	2.18738	KO_1Way up vs VC	GCSH	0.000241226	-1.23997	KO_1Way down vs VC
LOC105379316	4.27938e-05	2.18691	KO_1Way up vs VC	RAB2A	0.000241297	-1.28943	KO_1Way down vs VC
LINC00680-GUSBP4	0.0384588	2.17966	KO_1Way up vs VC	UTP14A	0.000245323	-1.20564	KO_1Way down vs VC
MIR548A1HG	0.00687299	2.17944	KO_1Way up vs VC	TCFL5	0.00024687	-2.00494	KO_1Way down vs VC
PIN1-DT	0.0167542	2.1778	KO_1Way up vs VC	NPTX1	0.000247264	-1.66146	KO_1Way down vs VC
RELB	0.000288791	2.17391	KO_1Way up vs VC	CBX5	0.00024749	-1.22937	KO_1Way down vs VC
CXCL3	0.00180667	2.16858	KO_1Way up vs VC	CSTF1	0.000247797	-1.61184	KO_1Way down vs VC
KRT15	0.00082208	2.16513	KO_1Way up vs VC	GALM	0.000248578	-1.39939	KO_1Way down vs VC
CYTH4	0.000613075	2.1629	KO_1Way up vs VC	AFAP1	0.000249233	-1.16507	KO_1Way down vs VC
ODF3B	0.00274745	2.16044	KO_1Way up vs VC	ANO2	0.000250198	-1.90329	KO_1Way down vs VC
CSF1R	0.000146348	2.1574	KO_1Way up vs VC	YAE1-DT	0.000254609	-2.11562	KO_1Way down vs VC
CCL2	0.00759549	2.15669	KO_1Way up vs VC	ARHGEF28	0.000255726	-1.79443	KO_1Way down vs VC
DYNLT4	0.00790314	2.15624	KO_1Way up vs VC	NORAD	0.000256593	-1.49498	KO_1Way down vs VC
ATF3	0.00270309	2.15509	KO_1Way up vs VC	VAPB	0.000257649	-1.65889	KO_1Way down vs VC
ZMIZ1-AS1	0.0240639	2.14717	KO_1Way up vs VC	EHHADH	0.000257853	-1.12675	KO_1Way down vs VC
PRSS16	0.00655904	2.14489	KO_1Way up vs VC	EEF1A2	0.000258253	-2.46267	KO_1Way down vs VC
LOC105376934	0.0262743	2.13246	KO_1Way up vs VC	AVEN	0.000260648	-1.18167	KO_1Way down vs VC
LOC105377623	0.0350769	2.12742	KO_1Way up vs VC	PDRG1	0.000262495	-1.42448	KO_1Way down vs VC
LOC105378660	0.0109342	2.12363	KO_1Way up vs VC	ANKRD46	0.000264126	-1.82916	KO_1Way down vs VC
ALDH1A1	0.0129786	2.11313	KO_1Way up vs VC	SESN3	0.00026812	-1.75992	KO_1Way down vs VC
LINC02427	0.0323683	2.10715	KO_1Way up vs VC	PALS2	0.000270478	-1.49373	KO_1Way down vs VC
MMP28	0.00207824	2.10392	KO_1Way up vs VC	ESX1	0.000270796	-3.55774	KO_1Way down vs VC
LINC01870	0.00577089	2.08803	KO_1Way up vs VC	LOC105379021	0.000271433	-5.22723	KO_1Way down vs VC
NDRG1	0.00971515	2.07792	KO_1Way up vs VC	SLMO2-ATP5E	0.00027612	-1.50773	KO_1Way down vs VC
FEV	0.000928705	2.07789	KO_1Way up vs VC	GNA12	0.000276133	-1.59725	KO_1Way down vs VC
CCDC188	0.00140571	2.07705	KO_1Way up vs VC	WNT7A	0.000281136	-15.0178	KO_1Way down vs VC
TM4SF19-DYNLT2B	0.0106561	2.07652	KO_1Way up vs VC	PDLIM5	0.000287635	-1.56649	KO_1Way down vs VC
LINC02832	0.000600792	2.06912	KO_1Way up vs VC	MNAT1	0.000288238	-1.44536	KO_1Way down vs VC
CSF2RA	0.00101052	2.05755	KO_1Way up vs VC	GPSM2	0.000288501	-1.31636	KO_1Way down vs VC
NECAB2	0.00189446	2.05653	KO_1Way up vs VC	MATN1	0.000289467	-2.66091	KO_1Way down vs VC
EEF1AKMT4-ECE2	0.00988198	2.05439	KO_1Way up vs VC	SORT1	0.000291837	-1.65473	KO_1Way down vs VC
EGR1	0.0011736	2.04418	KO_1Way up vs VC	LSM14B	0.000293479	-1.6958	KO_1Way down vs VC
ARG2	0.00486332	2.04143	KO_1Way up vs VC	LPCAT2	0.000294452	-1.58323	KO_1Way down vs VC
BLACAT1	0.00485687	2.03667	KO_1Way up vs VC	LSM5	0.00029494	-1.75717	KO_1Way down vs VC
CDKN1A	0.000285131	2.02428	KO_1Way up vs VC	LOC102724621	0.000295255	-22.961	KO_1Way down vs VC
SLC28A3	0.0444474	2.02372	KO_1Way up vs VC	C14orf119	0.000299038	-1.42003	KO_1Way down vs VC
KLRC2	0.0173585	2.02173	KO_1Way up vs VC	TXNDC12	0.0003014	-1.29939	KO_1Way down vs VC
TCF21	0.00310879	2.0192	KO_1Way up vs VC	GALNT3	0.000301625	-1.40747	KO_1Way down vs VC
NDUFA4L2	0.00837459	2.00534	KO_1Way up vs VC	STMN3	0.000304966	-1.82314	KO_1Way down vs VC
LOC105373455	0.00362732	2.00313	KO_1Way up vs VC	RPS27L	0.000305476	-1.3461	KO_1Way down vs VC
				IRX4-AS1	0.000307103	-2.41375	KO_1Way down vs VC
				ISCA2	0.000307572	-1.28551	KO_1Way down vs VC

## Sheet: Upregulated_KEGG_CNTNAP4 KO
Upregulated_KEGG_CNTNAP4 KO
Category	Term	Count	PValue	Genes
KEGG_PATHWAY	hsa04141:Protein processing in endoplasmic reticulum	67	1.24e-12	ERO1B, UBXN1, HERPUD1, SEC61A1, CAPN2, UBXN8, UFD1, FBXO6, CAPN1, UBXN4, SIL1, UBXN6, SEC63, PDIA3, SEC13, SSR2, PDIA6, CKAP4, DDOST, PDIA4, ERN1, DNAJC3, SELENOS, DDIT3, DNAJB11, ERP29, PREB, MAN1B1, MMP24-AS1-EDEM2, ATF4, PPP1R15A, ATF6B, SEL1L, RPN1, DERL2, RNF5, UBE2J1, HSP90B1, LMAN1, ERLEC1, GANAB, MAPK8, OS9, LMAN2, UBQLN1, SSR1, MAP2K7, SEC23B, SEC31A, BCAP31, MBTPS1, XBP1, HSPA5, EDEM1, …
KEGG_PATHWAY	hsa04668:TNF signaling pathway	43	4.27e-08	ATF2, CEBPB, CSF2, ATF6B, TNFAIP3, PIK3CD, CXCL1, CXCL3, PTGS2, CXCL2, RELA, ICAM1, MAPK8, CASP8, CREB3L4, CREB3L2, CCL2, MAPK1, DNM1L, MAP2K7, JUNB, JUN, MAP2K1, JAG1, MMP3, LIF, VEGFC, FOS, MMP9, MAPK12, NFKB1, TNFRSF1A, MAPK13, NFKBIA, MMP14, CREB1, IRF1, IL1B, BCL3, TAB1, BIRC2, BIRC3, ATF4
KEGG_PATHWAY	hsa04137:Mitophagy - animal	30	9.47e-07	BECN1, CALCOCO2, CITED2, GABARAP, RELA, BCL2L13, NRAS, MAP1LC3B, MAPK8, UBC, USP30, TBC1D17, FIS1, GABARAPL2, BNIP3L, JUN, GABARAPL1, CSNK2A1, TFE3, TFEB, MAP1LC3B2, EIF2AK3, SP1, NBR1, CSNK2B, TAX1BP1, UBA52, SQSTM1, OPTN, ATF4
KEGG_PATHWAY	hsa05132:Salmonella infection	71	1.34e-06	CYFIP1, ARF1, CXCL8, ARPC1A, BRK1, PIK3CD, GCC2, PIK3CG, ACTG1, TXN2, ACTR1B, TUBA1A, CASP8, MYC, CASP4, VPS39, ACTR3, MAP2K1, ANXA2, RIPK2, DYNLT3, IL18, FOS, IRAK4, TIRAP, RHOB, TNFRSF1A, IL1B, TLR6, BIRC2, ARL8A, ARL8B, BIRC3, PFN2, DCTN6, RAB5B, DCTN2, TUBAL3, DCTN4, SNX33, RELA, HSP90B1, DYNC2LI1, CYTH2, KLC4, PAK1, MAPK8, CYTH4, VPS11, RPS3, MAPK1, FLNB, SNX9, MAP2K7, RILP, VPS16, JUN, TNFR…
KEGG_PATHWAY	hsa05171:Coronavirus disease - COVID-19	65	7.5e-06	RPL4, NRP1, CSF3, CSF2, RPL3, CXCL8, RPL32, RPL34, RPLP0, PIK3CD, RPL10A, IFIH1, RPS4X, RPS14, RPS19, RPL18A, RPL37, IKBKE, RPS9, MMP1, RPL23, RPS5, MMP3, RPL13A, RPSA, FOS, IRAK4, TNFRSF1A, ADAM17, IL1B, RPL37A, IL6ST, RPL28, UBA52, IRF9, HBEGF, C1S, RPL10, RPS10-NUDT3, RELA, C3, MAPK8, RPS15A, RPS3, RPL14, CCL2, MAPK1, RPL13, RPL15, RPL17, JUN, STAT2, RPL35A, RPL17-C18ORF32, MAPK12, NFKB1, MAPK…
KEGG_PATHWAY	hsa04140:Autophagy - animal	44	1.74e-05	RAB1A, BECN1, PRKAA1, MTMR3, MTMR14, WDR41, ITPR1, PIK3CD, MTMR4, C9ORF72, ZFYVE1, GABARAP, NRAS, MAP1LC3B, MAPK8, ATG101, TP53INP2, MLST8, MAPK1, NRBF2, ATG7, SNAP29, CTSB, IGBP1, SH3GLB1, GABARAPL2, GABARAPL1, MAP2K1, PRKCD, MAP1LC3B2, EIF2AK3, RAB39B, WIPI1, ATG13, ATG12, RAB33B, VMP1, ERN1, RRAGA, ATG16L2, DDIT4, ATG2A, SQSTM1, ATG4D
KEGG_PATHWAY	hsa05130:Pathogenic Escherichia coli infection	56	2.25e-05	ITGB1, CYFIP1, ARF1, CXCL8, WIPF1, WIPF2, ARPC1A, BRK1, ACTG1, CASP9, TUBA1A, CASP8, CASP4, NCK1, ACTR3, F2R, IL18, FOS, IRAK4, TIRAP, TNFRSF1A, CTTN, IL1B, MYH9, HCLS1, ARHGEF1, CLDN16, ARHGEF2, RAB1A, TUBAL3, RELA, GNA13, CYTH2, PAK1, MAPK8, CYTH4, ABL1, RPS3, MYH14, MAPK1, FYN, JUN, TNFRSF10B, TNFRSF10A, ARPC5, MAPK12, NFKB1, MAPK13, NFKBIA, MYO1C, ARPC3, ABI1, TAB1, SEC24D, SEC24C, TUBA8
KEGG_PATHWAY	hsa04064:NF-kappa B signaling pathway	35	2.66e-05	CXCL8, BCL2A1, XIAP, TNFAIP3, CXCL1, TNFRSF13C, BCL10, TNFRSF11A, CXCL3, PTGS2, CXCL2, RELA, RELB, ICAM1, PLAU, TRIM25, TNFSF14, CSNK2A1, GADD45A, IRAK4, TICAM1, TIRAP, NFKB1, TNFRSF1A, GADD45G, NFKB2, NFKBIA, CYLD, IL1B, CSNK2B, TAB1, LTBR, BIRC2, LAT, BIRC3
KEGG_PATHWAY	hsa04210:Apoptosis	42	3.66e-05	BCL2A1, TUBAL3, ITPR1, XIAP, PIK3CD, RELA, CTSS, ACTG1, BBC3, CASP9, NRAS, MAPK8, CTSO, CASP8, TUBA1A, CAPN2, MAPK1, PMAIP1, CAPN1, BID, SPTAN1, MCL1, CTSB, NTRK1, JUN, MAP2K1, GADD45A, EIF2AK3, TNFRSF10B, TNFRSF10A, FOS, PTPN13, NFKB1, TNFRSF1A, GADD45G, ERN1, NFKBIA, DDIT3, BIRC2, BIRC3, ATF4, TUBA8
KEGG_PATHWAY	hsa04512:ECM-receptor interaction	30	8.69e-05	ITGB1, LAMA2, SDC4, ITGB3, TNC, LAMC1, THBS2, SV2B, SV2A, SPP1, ITGAV, LAMB3, LAMB2, ITGA2, FN1, LAMB1, HSPG2, COL1A1, COL4A2, COL4A1, ITGA10, COL6A2, COL6A1, ITGA11, COL6A3, ITGA6, CD47, COL9A2, ITGA5, AGRN
KEGG_PATHWAY	hsa05167:Kaposi sarcoma-associated herpesvirus infection	53	0.00012	CDKN1A, CSF2, CXCL8, PIK3CD, CXCL1, CXCL3, CXCL2, PIK3CG, ICAM1, CASP9, PPP3CA, PREX1, MAP1LC3B, CASP8, MYC, IKBKE, MAP2K1, IFNGR1, HLA-B, HLA-C, HLA-A, FOS, TICAM1, HLA-F, HLA-E, TNFRSF1A, CREB1, IRF7, IL6ST, UBA52, IRF9, BECN1, ITPR1, PTGS2, RELA, C3, NRAS, MAPK8, GNG2, UBC, MAPK1, MAP2K7, BID, JUN, ANGPT2, STAT2, MAP1LC3B2, GNG11, MAPK12, NFKB1, MAPK13, VEGFA, NFKBIA
KEGG_PATHWAY	hsa04657:IL-17 signaling pathway	31	0.000128	CEBPB, CSF3, CSF2, CXCL8, TRAF3IP2, TNFAIP3, CXCL1, CXCL3, PTGS2, CXCL2, RELA, HSP90B1, MAPK8, CASP8, CCL7, CCL2, MAPK1, MAPK6, IKBKE, JUN, MMP1, MMP3, FOS, IL17RC, MMP9, MAPK12, NFKB1, MAPK13, NFKBIA, MMP13, IL1B
KEGG_PATHWAY	hsa05418:Fluid shear stress and atherosclerosis	41	0.000141	PRKAA1, SDC4, MGST3, ITGB3, PIK3CD, RELA, ACTG1, HSP90B1, TXN2, ICAM1, NPPC, THBD, MAPK8, RAC2, CCL2, HMOX1, ITGAV, MAP2K7, GSTT2B, MAP2K5, ACVR1, JUN, GSTM1, GSTO1, DUSP1, MMP2, FOS, MMP9, MAPK12, NFKB1, ASS1, KLF2, TNFRSF1A, MAPK13, VEGFA, IL1A, TRPV4, IL1B, ARHGEF2, SQSTM1, NFE2L2
KEGG_PATHWAY	hsa04933:AGE-RAGE signaling pathway in diabetic complications	32	0.000181	CDKN1B, CXCL8, SERPINE1, PIK3CD, FOXO1, RELA, ICAM1, THBD, NRAS, MAPK8, CCL2, MAPK1, STAT5A, EGR1, JUN, TGFB1, SMAD3, MMP2, PRKCD, FN1, VEGFC, MAPK12, NFKB1, TGFBR2, MAPK13, VEGFA, COL1A1, IL1A, COL4A2, COL4A1, IL1B, PLCD1
KEGG_PATHWAY	hsa04621:NOD-like receptor signaling pathway	50	0.000221	CXCL8, TNFAIP3, CXCL1, CXCL3, CXCL2, TXN2, MAP1LC3B, CASP8, NAMPT, CASP4, DNM1L, IKBKE, CTSB, GABARAPL2, GABARAPL1, RIPK2, PRKCD, IL18, IRAK4, TICAM1, ATG12, IL1B, IRF7, RBCK1, IRF9, BIRC2, BIRC3, ITPR1, XIAP, GABARAP, RELA, MAPK8, IFI16, CCL2, MAPK1, NLRP1, GBP2, GBP1, JUN, STAT2, MAP1LC3B2, TRPV2, ERBIN, MAPK12, NFKB1, MAPK13, NFKBIA, MAVS, STING1, TAB1
KEGG_PATHWAY	hsa04218:Cellular senescence	44	0.000234	CDKN1A, CXCL8, TRAF3IP2, LIN37, SERPINE1, ITPR1, PIK3CD, ETS1, FOXO1, RELA, ZFP36L1, PPP3CA, NRAS, CCND2, MYC, CAPN2, EIF4EBP1, MAPK1, CAPN1, MAP2K1, TGFB1, SMAD3, GADD45A, IGFBP3, HLA-B, HLA-C, HLA-A, HIPK1, HLA-F, MAPK12, NFKB1, HIPK2, TGFBR2, GADD45G, MAPK13, HLA-E, RBL2, CCNA1, IL1A, TRPV4, SLC25A5, SLC25A4, SQSTM1, SLC25A6
KEGG_PATHWAY	hsa04010:MAPK signaling pathway	72	0.000271	ATF2, FLT1, FLT4, RASGRF2, IL1RAP, ECSIT, DUSP16, ELK1, AREG, PPP3CA, DUSP10, MECOM, MYC, RPS6KA2, RAC2, PDGFRB, PDGFRA, DUSP5, MAP2K1, DUSP1, PLA2G4C, PLA2G4A, FOS, IRAK4, MAPK8IP2, DUSP6, TGFBR2, TNFRSF1A, IL1A, IL1B, DDIT3, RASA2, EPHA2, ATF4, CSF1R, RELA, RELB, CACNG6, CACNA1I, NRAS, PAK1, MAPK8, RAP1A, PDGFC, FGF20, MAP3K20, MAPK1, FLNB, MAP2K7, MAP4K3, MAP2K5, MAP4K4, NTRK1, NTRK2, JUN, TGF…
KEGG_PATHWAY	hsa04510:Focal adhesion	53	0.000312	ITGB1, FLT1, FLT4, ITGB3, TNC, PIK3CD, LAMC1, ELK1, ACTG1, CCND2, CAPN2, RAC2, ITGAV, PDGFRB, PDGFRA, MAP2K1, ITGA2, COL4A2, COL4A1, COL6A2, COL6A1, COL6A3, ITGA6, ITGA5, BIRC2, BIRC3, LAMA2, PXN, XIAP, THBS2, PAK1, MAPK8, RAP1A, PDGFC, SPP1, MAPK1, FLNB, FYN, VASP, JUN, LAMB3, LAMB2, FN1, VEGFC, LAMB1, PARVB, VEGFA, COL1A1, PARVG, ITGA10, ITGA11, COL9A2, BCAR1
KEGG_PATHWAY	hsa05200:Pathways in cancer	117	0.000342	ETS1, ELK1, EDNRA, CCND2, TFG, MYC, PDGFRB, PDGFRA, MAP2K1, WNT5A, F2R, COL4A2, COL4A1, IL23A, IL6ST, NOTCH2, CSF1R, MGST3, PLD1, CSF2RA, FOXO1, HSP90B1, PLD2, ABL1, FGF20, HMOX1, PMAIP1, GSTT2B, STAT5A, ZBTB17, JUN, GSTM1, TGFB1, JAG1, SMAD3, GADD45A, FN1, FZD8, GNG11, ESR2, NFKB1, GADD45G, NFKB2, NFKBIA, BMP2, SP1, FGF19, FGFR4, NFE2L2, ITGB1, ALK, CDKN1A, CDKN1B, CXCL8, FLT4, PIK3CD, LAMC1, BB…
KEGG_PATHWAY	hsa05131:Shigellosis	62	0.000384	ITGB1, ARF1, CSF2, CXCL8, CALCOCO2, ARPC1A, PIK3CD, HK2, SEPTIN11, HK1, ACTG1, MAP1LC3B, CASP4, CAPN2, CAPN1, ACTR3, RIPK2, PRKCD, IL18, WIPI1, ATG12, TNFRSF1A, RRAGA, CTTN, IL1B, HCLS1, ARHGEF2, ITGA5, RBCK1, UBA52, SQSTM1, PFN2, BECN1, PXN, ITPR1, FOXO4, BCL10, FOXO1, RELA, U2AF1L4, C3, CYTH2, MAPK8, CYTH4, UBC, TIFA, MAPK1, H3C6, JUN, MAP1LC3B2, ARPC5, MAPK12, NFKB1, MAPK13, NFKBIA, TNIP1, STI…
KEGG_PATHWAY	hsa04216:Ferroptosis	17	0.000402	PRNP, STEAP3, GPX4, NCOA4, MAP1LC3B2, SLC3A2, SLC7A11, SLC39A14, SAT1, GCLC, TF, MAP1LC3B, FTH1, PCBP2, HMOX1, ATG7, FTL
KEGG_PATHWAY	hsa04380:Osteoclast differentiation	37	0.000484	CSF1R, ITGB3, FHL2, PIK3CD, TNFRSF11B, TNFRSF11A, RELA, RELB, PPP3CA, MAPK8, MAPK1, FYN, MAP2K7, JUNB, JUN, MAP2K1, TGFB1, IFNGR1, IFNGR2, STAT2, FOS, GAB2, MAPK12, NFKB1, TGFBR2, TNFRSF1A, MAPK13, NFKB2, OSCAR, NFKBIA, CYLD, IL1A, CREB1, IL1B, TAB1, SQSTM1, IRF9
KEGG_PATHWAY	hsa05222:Small cell lung cancer	29	0.00051	ITGB1, CDKN1A, CDKN1B, LAMA2, XIAP, PIK3CD, LAMC1, PTGS2, RELA, CASP9, RXRB, MYC, ITGAV, POLK, ZBTB17, LAMB3, LAMB2, GADD45A, ITGA2, FN1, LAMB1, NFKB1, GADD45G, NFKBIA, COL4A2, COL4A1, ITGA6, BIRC2, BIRC3
KEGG_PATHWAY	hsa05417:Lipid and atherosclerosis	55	0.000529	CXCL8, PIK3CD, CXCL1, VLDLR, CXCL3, CXCL2, ICAM1, CASP9, PPP3CA, CASP8, IKBKE, MMP1, MMP3, IL18, FOS, IRAK4, TICAM1, MMP9, TIRAP, TNFRSF1A, ERN1, IL1B, DDIT3, IRF7, ARHGEF1, TLR6, ABCG1, ATF4, CAMK2D, ITPR1, RELA, HSP90B1, RXRB, NRAS, MAPK8, RAP1A, CCL2, MAPK1, MAP2K7, BID, ABCA1, JUN, XBP1, HSPA5, EIF2AK3, TNFRSF10B, TNFRSF10A, POU2F2, POU2F3, MAPK12, NFKB1, MAPK13, NFKBIA, TAB1, NFE2L2
KEGG_PATHWAY	hsa01230:Biosynthesis of amino acids	25	0.000563	ACY1, RPEL1, SHMT2, MAT2B, SDSL, ENO2, CBS, IDH3B, ASL, PHGDH, ARG2, GOT1, IDH3G, GPT2, PYCR1, ASNS, PYCR2, ASS1, PSAT1, CTH, ALDOC, ACO2, NAGS, BCAT1, PFKM
KEGG_PATHWAY	hsa05161:Hepatitis B	44	0.000564	ATF2, CDKN1A, CXCL8, ATF6B, PIK3CD, ELK1, RELA, IFIH1, CASP9, NRAS, MAPK8, CASP8, CREB3L4, MYC, CREB3L2, MAPK1, STAT6, MAP2K7, BID, IKBKE, STAT5A, JUN, MAP2K1, TGFB1, EGR3, SMAD3, STAT2, FOS, IRAK4, TICAM1, HSPG2, MMP9, MAPK12, TIRAP, NFKB1, TGFBR2, MAPK13, NFKBIA, CCNA1, MAVS, CREB1, IRF7, TAB1, ATF4
KEGG_PATHWAY	hsa04217:Necroptosis	43	0.000724	PYGB, H2AW, CAMK2D, H2AC19, XIAP, TNFAIP3, MAPK8, CASP8, SMPD1, CHMP1B, FTH1, CAPN2, STAT6, CAPN1, DNM1L, BID, STAT5A, H2AC8, IFNGR1, IFNGR2, STAT2, PLA2G4C, PLA2G4A, TNFRSF10B, TNFRSF10A, TICAM1, SPATA2L, TNFRSF1A, CYLD, IL1A, H2AJ, IL1B, CHMP2A, RBCK1, SLC25A5, CHMP7, SLC25A4, SQSTM1, BIRC2, IRF9, BIRC3, FTL, SLC25A6
KEGG_PATHWAY	hsa05166:Human T-cell leukemia virus 1 infection	55	0.0011856	ATF2, NRP1, CDKN1A, CSF2, PIK3CD, TNFRSF13C, ETS1, ELK1, ICAM1, POLB, PPP3CA, CCND2, KAT5, CREB3L4, MYC, CREB3L2, TSPO, MAP2K1, HLA-B, HLA-C, HLA-A, FOS, HLA-F, TGFBR2, HLA-E, TNFRSF1A, CCNA1, CREB1, TBPL1, SLC25A5, SLC25A4, SLC25A6, ATF4, ATF6B, XIAP, ADCY7, RELA, ADCY6, ANAPC11, RELB, NRAS, MAPK8, MAPK1, STAT5A, EGR1, JUN, TGFB1, SMAD3, NFKB1, NFKB2, NFKBIA, IL2RB, CALR, LTBR, HLA-DRB1
KEGG_PATHWAY	hsa00520:Amino sugar and nucleotide sugar metabolism	18	0.00129046	CMAS, PMM1, HEXB, GFPT2, HEXA, MPI, HK2, HK1, GMPPB, CYB5R2, CYB5R1, UGDH, CYB5R4, CYB5R3, FPGT, AMDHD2, GMPPA, PGM3
KEGG_PATHWAY	hsa04068:FoxO signaling pathway	36	0.00156724	CDKN1A, PRKAA1, CDKN1B, SETD7, PRKAG1, FBXO25, AGAP2, PIK3CD, FOXO4, FOXO1, GABARAP, NRAS, MAPK8, CCND2, MAPK1, PCK2, GABARAPL2, PLK3, GABARAPL1, MAP2K1, PRKAB2, TGFB1, SMAD3, GADD45A, CSNK1E, FBXO32, MAPK12, ATG12, KLF2, TGFBR2, GADD45G, MAPK13, RBL2, G6PC3, CCNG2, SGK1
KEGG_PATHWAY	hsa04144:Endocytosis	60	0.00173793	ARF1, WIPF1, SH3KBP1, WIPF2, ARPC1A, CBLB, CHMP1B, PIP5KL1, PSD4, SH3GLB1, ACTR3, PDGFRA, VPS37C, HLA-B, ARAP3, HLA-C, VPS37D, HLA-A, VPS37B, ARAP1, ARFGAP3, HLA-F, TGFBR2, ARFGAP2, HLA-E, RNF41, HGS, RUFY2, STAMBP, CHMP7, STAM2, VPS28, ARF5, RAB5B, TSG101, AGAP2, PLD1, PLD2, CYTH2, GRK3, PARD6A, CYTH4, CLTCL1, AP2S1, MVB12A, SMAD3, SMURF2, SMURF1, AP2B1, ARPC5, IGF2R, PML, RAB11B, EHD1, ARPC3, C…
KEGG_PATHWAY	hsa04625:C-type lectin receptor signaling pathway	30	0.00190436	ITPR1, PIK3CD, CBLB, BCL10, PTGS2, RELA, RELB, PPP3CA, PAK1, NRAS, MAPK8, CASP8, MAPK1, IKBKE, PLK3, JUN, EGR3, STAT2, PRKCD, MAPK12, NFKB1, MAPK13, NFKB2, NFKBIA, CYLD, IL23A, IRF1, IL1B, BCL3, IRF9
KEGG_PATHWAY	hsa05202:Transcriptional misregulation in cancer	48	0.00208975	CSF1R, CDKN1A, CEBPB, CDKN1B, FLT1, CSF2, CXCL8, CCNT1, BCL2A1, JMJD1C, MLLT3, FOXO1, RELA, RXRB, CCND2, PLAU, MYC, NFKBIZ, POLK, H3C6, NTRK1, ZBTB17, SMAD1, GADD45A, IGFBP3, MMP3, TFE3, MMP9, ETV5, FLI1, NFKB1, DUSP6, PML, TGFBR2, GADD45G, BAIAP3, CDK9, PER2, CCNA1, ZEB1, PAX8, SP1, EWSR1, FEV, DDIT3, IL2RB, BIRC2, BIRC3
KEGG_PATHWAY	hsa04115:p53 signaling pathway	23	0.00225096	CDKN1A, STEAP3, CD82, GADD45A, GORAB, IGFBP3, SERPINE1, SHISA5, TNFRSF10B, TNFRSF10A, RCHY1, GADD45G, BBC3, CASP9, TP53I3, CASP8, CCND2, AIFM2, CCNG2, CCNG1, SESN2, PMAIP1, BID
KEGG_PATHWAY	hsa00562:Inositol phosphate metabolism	23	0.00225096	MIOX, MTMR2, MTMR3, INPP1, MTMR14, PIK3CD, OCRL, SYNJ2, MTMR4, PIK3CG, MTMR6, FIG4, INPP5B, ITPKB, ITPKC, PIKFYVE, INPP5F, PIP5KL1, ITPKA, PI4KA, INPP5K, PI4KB, PLCD1
KEGG_PATHWAY	hsa04926:Relaxin signaling pathway	35	0.0023216	ATF2, ATF6B, GNAI3, PIK3CD, ADCY7, RELA, ADCY6, NRAS, MAPK8, GNG2, CREB3L4, CREB3L2, MAPK1, MAP2K7, JUN, MAP2K1, TGFB1, MMP1, MMP2, VEGFC, FOS, MMP9, GNG11, MAPK12, NFKB1, TGFBR2, MAPK13, VEGFA, NFKBIA, COL1A1, MMP13, CREB1, COL4A2, COL4A1, ATF4
KEGG_PATHWAY	hsa04136:Autophagy - other	13	0.0031254	IGBP1, BECN1, GABARAPL2, GABARAPL1, WIPI1, ATG13, GABARAP, ATG12, ATG101, ATG2A, MLST8, ATG7, ATG4D
KEGG_PATHWAY	hsa04151:PI3K-Akt signaling pathway	78	0.00374521	ITGB1, ATF2, CDKN1A, CSF3, CDKN1B, FLT1, FLT4, ITGB3, TNC, PIK3CD, LAMC1, AREG, PIK3CG, CASP9, CCND2, CREB3L4, MYC, CREB3L2, MLST8, ITGAV, PDGFRB, PDGFRA, MAP2K1, ITGA2, F2R, PPP2R5B, OSMR, PRLR, RBL2, CREB1, COL4A2, COL4A1, COL6A2, COL6A1, DDIT4, COL6A3, ITGA6, ITGA5, SGK1, EPHA2, ATF4, CSF1R, PRKAA1, LAMA2, ATF6B, THBS2, RELA, HSP90B1, NRAS, GNG2, PDGFC, SPP1, FGF20, EIF4EBP1, MAPK1, EIF4B, MCL…
KEGG_PATHWAY	hsa04932:Non-alcoholic fatty liver disease	39	0.00518308	NDUFA13, PRKAA1, CXCL8, NDUFB11, PRKAG1, NDUFA4L2, PIK3CD, ADIPOR1, COX6A1, COX5A, RELA, MAPK8, CASP8, MLX, BID, SREBF1, XBP1, JUN, NDUFA7, PRKAB2, TGFB1, NDUFA6, EIF2AK3, NDUFC1, FOS, MAPK12, NFKB1, TNFRSF1A, MAPK13, ERN1, IL1A, COX7A2L, IL1B, DDIT3, NDUFS4, UQCRC1, NDUFS2, UQCRC2, ATF4
KEGG_PATHWAY	hsa04928:Parathyroid hormone synthesis, secretion and action	29	0.00523125	ATF2, CDKN1A, ATF6B, GNAI3, ITPR1, PTH1R, PLD1, ADCY7, ADCY6, PTHLH, PLD2, GNA13, RXRB, CREB3L4, CREB3L2, PDE4B, MAPK1, MEF2D, EGR1, MAP2K1, PDE4D, FOS, MMP14, MMP13, CREB1, SP1, ARHGEF1, ATF4, HBEGF
KEGG_PATHWAY	hsa05135:Yersinia infection	35	0.00649081	ITGB1, CXCL8, WIPF1, WIPF2, PXN, ARPC1A, PIK3CD, RELA, ACTG1, MAPK8, RPS6KA2, RAC2, CCL2, MAPK1, MAP2K7, ACTR3, JUN, MAP2K1, IL18, FN1, ARPC5, FOS, IRAK4, TICAM1, MAPK12, NFKB1, MAPK13, NFKBIA, ARPC3, IL1B, ARHGEF1, TAB1, ITGA5, BCAR1, LAT
KEGG_PATHWAY	hsa05022:Pathways of neurodegeneration - multiple diseases	99	0.00656234	NDUFA13, CHRM5, COX6A1, ZFYVE1, PSMD4, CAPN2, CAPN1, MAP2K1, CSNK2A1, WNT5A, CSNK1E, ATG13, ATXN2L, ERN1, COX7A2L, DDIT3, CSNK2B, UQCRC1, UQCRC2, UBA52, SQSTM1, STX1A, OPTN, ATF4, PSMD14, NDUFB11, ATP5MC2, ITPR1, C9ORF72, UBE2J1, KLC4, ATXN2, ATXN1, ATG101, UBC, NRBF2, MAP2K7, PRNP, XBP1, DNAH10, HSPA5, EIF2AK3, FZD8, RAB39B, NFKB1, DLG4, ATG2A, DNAL4, TUBA8, RYR1, WDR41, ATP2A3, ATP2A2, CASP9, P…
KEGG_PATHWAY	hsa04659:Th17 cell differentiation	29	0.00688709	EBI3, IL1RAP, RELA, IL27RA, RXRB, PPP3CA, MAPK8, IL21R, MAPK1, STAT6, STAT5A, JUN, TGFB1, SMAD3, IFNGR1, IFNGR2, FOS, MAPK12, NFKB1, TGFBR2, MAPK13, NFKBIA, IL23A, IL1B, IL2RB, IL6ST, NFKBIE, LAT, HLA-DRB1
KEGG_PATHWAY	hsa03010:Ribosome	39	0.00723769	RPL4, RPL3, RPL32, RPL10, RPS10-NUDT3, MRPS14, RPL34, RPLP0, MRPS10, RPL10A, MRPL10, RPS4X, RPS14, MRPL2, RPS15A, RPS19, RPL18A, RPL14, RPS3, RPL13, RPL37, RPL15, RPL17, RPS9, RPL23, RPS5, MRPS18A, RPL35A, RPL13A, RPSA, RPL17-C18ORF32, RPS28, RPS29, RPL37A, RPL22L1, RPL28, UBA52, RSL24D1, RPS24
KEGG_PATHWAY	hsa03060:Protein export	10	0.00736658	SEC61A1, SPCS2, SRP72, HSPA5, SRPRA, SRPRB, SRP68, SEC11A, SEC11C, SEC63
KEGG_PATHWAY	hsa05163:Human cytomegalovirus infection	52	0.00738521	ATF2, CDKN1A, CXCL8, ITGB3, PIK3CD, ELK1, CASP9, PPP3CA, CASP8, CREB3L4, MYC, CREB3L2, RAC2, ITGAV, PDIA3, PDGFRA, MAP2K1, HLA-B, HLA-C, HLA-A, HLA-F, HLA-E, TNFRSF1A, CREB1, IL1B, ARHGEF1, ATF4, ATF6B, PXN, GNAI3, ITPR1, PTGS2, ADCY7, RELA, ADCY6, GNA13, NRAS, GNG2, EIF4EBP1, CCL2, MAPK1, BID, GNG11, MAPK12, NFKB1, MAPK13, VEGFA, NFKBIA, STING1, SP1, CALR, BCAR1
KEGG_PATHWAY	hsa05165:Human papillomavirus infection	72	0.00740804	ITGB1, CDKN1A, CDKN1B, ITGB3, TNC, PIK3CD, LAMC1, CASP8, CCND2, HEY1, CREB3L4, CREB3L2, ITGAV, ATP6V1E1, IKBKE, PDGFRB, MAP2K1, ITGA2, WNT5A, PPP2R5B, HLA-B, HLA-C, HLA-A, TICAM1, HLA-F, HLA-E, TNFRSF1A, RBL2, CCNA1, CREB1, COL4A2, COL4A1, COL6A2, IRF1, COL6A1, COL6A3, TBPL1, ITGA6, ITGA5, IRF9, NOTCH2, LAMA2, PXN, THBS2, PTGS2, FOXO1, RELA, NRAS, PARD6A, SPP1, EIF4EBP1, MAPK1, HES1, ATP6V0A1, AT…
KEGG_PATHWAY	hsa04710:Circadian rhythm	12	0.00744821	PER2, PER1, PRKAA1, PRKAB2, CREB1, CRY2, BHLHE40, PRKAG1, BHLHE41, NR1D1, CSNK1E, NPAS2
KEGG_PATHWAY	hsa05142:Chagas disease	27	0.0112907	CXCL8, SERPINE1, GNAI3, PIK3CD, RELA, C3, MAPK8, CASP8, BDKRB2, CCL2, MAPK1, JUN, TGFB1, IFNGR1, IFNGR2, FOS, IRAK4, TICAM1, MAPK12, NFKB1, TGFBR2, TNFRSF1A, MAPK13, NFKBIA, IL1B, TLR6, CALR
KEGG_PATHWAY	hsa01250:Biosynthesis of nucleotide sugars	13	0.0116893	MIOX, CMAS, PMM1, TGDS, GFPT2, MPI, HK2, HK1, GMPPB, UGDH, FPGT, GMPPA, PGM3
KEGG_PATHWAY	hsa05216:Thyroid cancer	13	0.0116893	NTRK1, CDKN1A, MAP2K1, GADD45A, NCOA4, GADD45G, RXRB, NRAS, TFG, PAX8, MYC, MAPK1, POLK
KEGG_PATHWAY	hsa04130:SNARE interactions in vesicular transport	12	0.0124713	STX7, SNAP23, BNIP1, STX5, VAMP4, VAMP5, USE1, SNAP29, STX11, STX1A, VAMP2, BET1
KEGG_PATHWAY	hsa05169:Epstein-Barr virus infection	46	0.0154174	CDKN1A, CDKN1B, PSMD14, TNFAIP3, PIK3CD, RELA, RELB, ICAM1, CASP9, MAPK8, CASP8, CCND2, PSMD4, MYC, CIR1, HES1, POLK, MAP2K7, BID, IKBKE, PDIA3, JUN, GADD45A, STAT2, HLA-B, HLA-C, HLA-A, IRAK4, HLA-F, MAPK12, NFKB1, GADD45G, MAPK13, NFKB2, HLA-E, NFKBIA, CCNA1, FCER2, MAVS, IRF7, VIM, TAB1, CALR, NFKBIE, IRF9, HLA-DRB1
KEGG_PATHWAY	hsa05134:Legionellosis	17	0.0173006	RAB1A, ARF1, CXCL8, IL18, CXCL1, CXCL3, CXCL2, RELA, NFKB1, NFKB2, CASP9, C3, NFKBIA, EEF1A1, BCL2L13, CASP8, IL1B
KEGG_PATHWAY	hsa05133:Pertussis	21	0.0173478	ITGB1, JUN, CXCL8, C1S, GNAI3, FOS, IRAK4, TICAM1, TIRAP, RELA, NFKB1, MAPK12, MAPK13, C3, IL1A, MAPK8, IL23A, IL1B, IRF1, MAPK1, ITGA5
KEGG_PATHWAY	hsa05210:Colorectal cancer	23	0.0180309	CDKN1A, MAP2K1, JUN, TGFB1, RALB, SMAD3, GADD45A, DCC, PIK3CD, FOS, MLH1, AREG, GADD45G, TGFBR2, BBC3, CASP9, NRAS, MAPK8, MYC, RAC2, PMAIP1, MAPK1, POLK
KEGG_PATHWAY	hsa00511:Other glycan degradation	8	0.0183162	MANBA, HEXB, HEXA, NEU1, FUCA2, MAN2B1, MAN2C1, AGA
KEGG_PATHWAY	hsa04142:Lysosome	32	0.0199063	SCARB2, HEXB, HEXA, LIPA, CTSS, CLN5, AP3M2, GGA1, CTSO, NAGLU, LAMP3, SMPD1, NEU1, CLTCL1, PSAP, AP1S1, AP3S1, AGA, GUSB, ATP6V0A1, CTSB, ARSA, MANBA, ENTPD4, FUCA2, AP1B1, AP4B1, IGF2R, NPC1, MAN2B1, DNASE2, CD68
KEGG_PATHWAY	hsa05140:Leishmaniasis	21	0.0199536	ITGB1, JUN, TGFB1, IFNGR1, IFNGR2, FOS, IRAK4, PTGS2, ELK1, RELA, NFKB1, MAPK12, MAPK13, C3, NFKBIA, EEF1A1, IL1A, IL1B, MAPK1, TAB1, HLA-DRB1
KEGG_PATHWAY	hsa05145:Toxoplasmosis	28	0.0206465	ITGB1, LAMA2, GNAI3, XIAP, LAMC1, RELA, PIK3CG, CASP9, MAPK8, CASP8, MAPK1, TGFB1, LAMB3, IFNGR1, LAMB2, IFNGR2, LAMB1, IRAK4, MAPK12, NFKB1, TNFRSF1A, MAPK13, NFKBIA, ITGA6, TAB1, BIRC2, HLA-DRB1, BIRC3
KEGG_PATHWAY	hsa05215:Prostate cancer	25	0.0207677	CDKN1A, CDKN1B, PIK3CD, FOXO1, RELA, HSP90B1, CASP9, NRAS, PLAU, CREB3L4, PDGFC, CREB3L2, MAPK1, NKX3-1, PDGFRB, PDGFRA, MAP2K1, MMP3, MMP9, ETV5, NFKB1, NFKBIA, ZEB1, CREB1, ATF4
KEGG_PATHWAY	hsa05323:Rheumatoid arthritis	24	0.0233821	IL11, JUN, TGFB1, FLT1, CXCL8, CSF2, MMP1, MMP3, IL18, CXCL1, FOS, TNFRSF11A, CXCL3, CXCL2, ICAM1, VEGFA, IL1A, IL23A, IL1B, CCL2, ATP6V1E1, HLA-DRB1, ATP6V1F, ATP6V0A1
KEGG_PATHWAY	hsa05162:Measles	33	0.0239451	CDKN1B, TNFAIP3, PIK3CD, CBLB, RCHY1, RELA, BBC3, IFIH1, CASP9, MAPK8, CASP8, CCND2, RACK1, BID, IKBKE, STAT5A, JUN, CSNK2A1, STAT2, EIF2AK3, MSN, FOS, IRAK4, NFKB1, NFKBIA, IL1A, MAVS, IL1B, IL2RB, CSNK2B, IRF7, RAB9A, IRF9
KEGG_PATHWAY	hsa01210:2-Oxocarboxylic acid metabolism	8	0.0250129	GOT1, ACY1, IDH3G, GPT2, IDH3B, ACO2, NAGS, BCAT1
KEGG_PATHWAY	hsa04722:Neurotrophin signaling pathway	29	0.0253812	ZNF274, CAMK2D, MAGED1, PIK3CD, RELA, NRAS, MAPK8, RAP1A, IRAK2, RPS6KA2, ARHGDIB, ABL1, MAPK1, MAP2K7, SH2B3, MAP2K5, NTRK1, NTRK2, JUN, MAP2K1, RIPK2, PRKCD, IRAK4, MAPK12, NFKB1, MAPK13, NFKBIA, NFKBIE, ATF4
KEGG_PATHWAY	hsa04215:Apoptosis - multiple species	11	0.0266896	CASP9, BECN1, MAPK8, CASP8, PMAIP1, XIAP, BID, BIRC2, BBC3, BIRC3, TNFRSF1A
KEGG_PATHWAY	hsa05416:Viral myocarditis	17	0.0277789	LAMA2, HLA-B, HLA-C, HLA-A, HLA-F, ACTG1, ICAM1, HLA-E, CASP9, CASP8, SGCB, RAC2, ABL1, FYN, BID, CD55, HLA-DRB1
KEGG_PATHWAY	hsa05203:Viral carcinogenesis	45	0.0278692	HDAC5, ATF2, CDKN1A, SP100, CDKN1B, ATF6B, PXN, PIK3CD, RELA, C3, POLB, NRAS, CASP8, CCND2, CREB3L4, CREB3L2, MAPK1, PMAIP1, STAT5A, JUN, EGR3, GSN, H2BC6, HLA-B, HLA-C, HLA-A, GTF2H3, HLA-F, GTF2H4, NFKB1, NFKB2, HLA-E, RBL2, NFKBIA, CCNA1, CREB1, H4C15, H4C14, RASA2, IRF7, TBPL1, LTBR, IL6ST, IRF9, ATF4
KEGG_PATHWAY	hsa01200:Carbon metabolism	28	0.0285097	H6PD, RPEL1, SHMT2, PDHB, SDSL, ENO2, HK2, HK1, TKFC, IDH3B, ME1, PHGDH, PGLS, ME2, MMUT, ACADS, GOT1, IDH3G, GPT2, GLYCTK, AMT, PSAT1, PCCB, SUCLG2, ALDOC, IDNK, ACO2, PFKM
KEGG_PATHWAY	hsa04622:RIG-I-like receptor signaling pathway	19	0.0290347	CXCL8, RELA, ATG12, NFKB1, MAPK12, MAPK13, IFIH1, NFKBIA, CYLD, MAVS, MAPK8, CASP8, TKFC, RNF125, STING1, IRF7, TRIM25, AZI2, IKBKE
KEGG_PATHWAY	hsa05220:Chronic myeloid leukemia	20	0.0334065	STAT5A, CDKN1A, MAP2K1, TGFB1, CDKN1B, SMAD3, GADD45A, PIK3CD, GAB2, RELA, NFKB1, GADD45G, TGFBR2, NFKBIA, NRAS, MECOM, MYC, ABL1, MAPK1, POLK
KEGG_PATHWAY	hsa05164:Influenza A	38	0.0393467	CXCL8, CALCOCO2, PIK3CD, RELA, ACTG1, ICAM1, IFIH1, CASP9, CASP8, CCL2, MAPK1, TRIM25, BID, IKBKE, MAP2K1, IFNGR1, IFNGR2, STAT2, IL18, TNFRSF10B, TNFRSF10A, IRAK4, TICAM1, NFKB1, PML, RAB11B, TNFRSF1A, DNAJC3, NFKBIA, IL1A, MAVS, IL1B, IRF7, SLC25A5, SLC25A4, IRF9, HLA-DRB1, SLC25A6
KEGG_PATHWAY	hsa04912:GnRH signaling pathway	23	0.041604	EGR1, MAP2K1, JUN, CAMK2D, MMP2, PRKCD, PLA2G4C, ITPR1, PLA2G4A, PLD1, ADCY7, ELK1, ADCY6, MAPK12, MAPK13, PLD2, MMP14, NRAS, MAPK8, MAPK1, MAP2K7, HBEGF, ATF4
KEGG_PATHWAY	hsa04066:HIF-1 signaling pathway	26	0.0440188	CDKN1A, CAMK2D, CDKN1B, FLT1, SERPINE1, PIK3CD, PDHB, ENO2, RELA, HK2, HK1, EIF4EBP1, HMOX1, MAPK1, PDK1, MAP2K1, ANGPT2, IFNGR1, IFNGR2, ARNT, NFKB1, VEGFA, TF, ALDOC, LTBR, PFKM
KEGG_PATHWAY	hsa05208:Chemical carcinogenesis - reactive oxygen species	47	0.0497568	NDUFA13, SLC26A2, NDUFB11, MGST3, ATP5MC2, NDUFA4L2, PIK3CD, PLD1, COX6A1, COX5A, RELA, PLD2, NRAS, MAPK8, ABL1, HMOX1, MAPK1, MAP2K7, GSTT2B, JUN, NDUFA7, MAP2K1, GSTM1, NDUFA6, GSTO1, AKR1C1, PRKCD, AKR1C3, AKR1A1, EPHX4, ARNT, NDUFC1, FOS, MAPK12, NFKB1, MAPK13, VEGFA, NFKBIA, COX7A2L, NDUFS4, UQCRC1, NDUFS2, UQCRC2, SLC25A5, SLC25A4, SLC25A6, NFE2L2
KEGG_PATHWAY	hsa00260:Glycine, serine and threonine metabolism	12	0.0506614	ALAS1, PSAT1, SHMT2, CBS, CTH, GLYCTK, AMT, SARDH, PHGDH, BPGM, SDSL, GCAT
KEGG_PATHWAY	hsa05020:Prion disease	56	0.0510043	RYR1, ATF2, NDUFA13, PIK3CD, LAMC1, COX6A1, CASP9, PPP3CA, TUBA1A, PSMD4, CREB3L4, CREB3L2, RAC2, CSNK2A1, PRKCD, NDUFC1, IL1A, COX7A2L, CREB1, PSMA1, IL1B, DDIT3, CSNK2B, NDUFS4, UQCRC1, NDUFS2, UQCRC2, SLC25A5, SLC25A4, SLC25A6, ATF4, PSMD14, ATF6B, TUBAL3, NDUFB11, ATP5MC2, NDUFA4L2, ITPR1, COX5A, PSMB7, KLC4, PSMB4, MAPK8, PSMB3, MAPK1, NCAM1, FYN, EGR1, PRNP, NDUFA7, NDUFA6, HSPA5, EIF2AK3, …
KEGG_PATHWAY	hsa05017:Spinocerebellar ataxia	32	0.0543749	RYR1, BECN1, PSMD14, ATP2A3, ITPR1, ATP2A2, PIK3CD, VLDLR, PSMB7, MAPK8, ATXN2, PSMB4, ATXN1, PSMD4, KAT5, ATG101, PSMB3, NRBF2, XBP1, KCND3, WIPI1, ATG13, ATXN2L, ERN1, PSMA1, SP1, ATG2A, TBPL1, ATXN10, SLC25A5, SLC25A4, SLC25A6
KEGG_PATHWAY	hsa05219:Bladder cancer	12	0.0594378	CDKN1A, MAP2K1, NRAS, CXCL8, MMP1, MYC, MMP2, MAPK1, MMP9, TYMP, VEGFA, HBEGF

## Sheet: Downregulated_KEGG_CNTNAP4 KO
Downregulated_KEGG_CNTNAP4 KO
Category	Term	Count	PValue	Genes
KEGG_PATHWAY	hsa03015:mRNA surveillance pathway	52	5.74674e-10	HBS1L, SMG1, EIF4A3, MSI1, MSI2, SMG7, SMG5, PNN, PCF11, PPP2R5E, CLP1, MAGOH, PAPOLA, PABPC4L, UPF2, UPF1, NCBP2, PABPC4, SSU72, PPP2R5A, PPP2R5D, PPP2R5C, WDR33, DDX19A, WDR82, PABPC3, ETF1, PABPC1, CSTF3, CSTF2T, GSPT2, GSPT1, NXF1, PABPN1, CSTF1, RNGTT, CPSF6, CPSF1, FUS, ALYREF, CPSF3, CPSF2, UPF3B, PPP2R3B, UPF3A, NUDT21, PPP2R2C, PPP2R2B, PPP2R2D, ACIN1, RNPS1, TARDBP
KEGG_PATHWAY	hsa03013:Nucleocytoplasmic transport	56	5.8842e-10	IPO13, AHCTF1, IPO11, NUP107, CSE1L, EIF4A3, IPO7, IPO4, PNN, XPO1, XPO4, XPO6, SUMO3, MAGOH, XPO5, KPNA6, KPNA4, TNPO1, KPNA2, TNPO2, KPNA3, TNPO3, KPNA1, NDC1, UPF2, NUP214, UPF1, NUP210, NUP133, NCBP2, THOC1, THOC2, RANGAP1, SENP2, NUP93, DDX19A, TMEM33, EEF1A2, NUP98, KPNB1, POM121, SEH1L, NXF1, POM121C, NUP85, NUP42, TPR, RAE1, ALYREF, RANBP17, UPF3B, UPF3A, ACIN1, NUP35, RNPS1, NUP37
KEGG_PATHWAY	hsa04110:Cell cycle	61	2.92395e-09	GSK3B, YWHAB, BUB1B, CDC14B, CDC20, CDC23, PTTG1, CDC26, CDC27, SKP2, ANAPC7, SMC1A, CDC25C, YWHAZ, CDC25A, CDC25B, CCNA2, RBL1, DBF4, TFDP1, CCNE2, ESPL1, CCNE1, ANAPC5, MCM6, ANAPC1, MAD1L1, ANAPC2, ANAPC13, CUL1, TTK, PKMYT1, CCNB3, CCNB2, FZR1, CCNB1, ORC6, ORC1, RAD21, ORC2, E2F1, E2F2, E2F3, E2F4, BUB3, E2F5, BUB1, TGFB2, CREBBP, CDKN2C, PLK1, CDC7, CDC6, STAG1, WEE1, CDC16, CDK1, MDM2, ATM…
KEGG_PATHWAY	hsa03040:Spliceosome	63	4.3281e-07	ISY1, TCERG1, RBM25, DDX46, EIF4A3, PRPF19, USP39, EFTUD2, SNRPD1, MAGOH, DHX15, CTNNBL1, RBM17, AQR, NCBP2, THOC1, PRPF40A, THOC2, PRPF4, PRPF6, PRPF3, SRSF2, SNRPG, SRSF3, SRSF4, PPIH, SNRPA1, SNRPE, SRSF5, SNRPF, SRSF6, SRSF8, SRSF9, DDX5, SF3B3, SF3B6, SRSF1, DDX23, PUF60, ZMAT2, DHX38, SRSF10, SMNDC1, SF3A3, HSPA8, HSPA1L, FUS, ALYREF, CWC15, HSPA2, LSM5, U2SURP, CHERP, HNRNPM, LSM8, SNRNP40…
KEGG_PATHWAY	hsa03440:Homologous recombination	22	0.000115275	BARD1, MRE11, XRCC2, TOP3A, XRCC3, RPA2, BRCA1, BRCC3, BRCA2, RAD54B, RAD51B, POLD3, RAD51D, BRIP1, RAD51, EME1, RPA3, POLD2, RAD54L, ATM, TOPBP1, NBN
KEGG_PATHWAY	hsa04120:Ubiquitin mediated proteolysis	54	0.000164175	UBE2D4, BRCA1, UBE3B, PRPF19, UBE2Z, CDC20, HERC4, HERC2, CDC23, UBE2Q1, HERC1, CDC26, CDC27, ELOC, SKP2, BTRC, ANAPC7, FBXW7, UBE2E3, UBE2QL1, MID1, DDB2, DDB1, BIRC6, ANAPC5, ANAPC1, ANAPC2, ANAPC13, CUL5, UBA7, CUL3, CUL1, NEDD4L, KLHL13, RHOBTB1, FZR1, UBR5, MAP3K1, UBE2C, HUWE1, WWP1, UBE2G1, UBE2G2, CUL4A, KLHL9, UBE2W, ITCH, CDC16, UBE2N, MDM2, ERCC8, UBA2, SAE1, CUL4B
KEGG_PATHWAY	hsa00900:Terpenoid backbone biosynthesis	14	0.000388507	FDPS, IDI1, ICMT, MVK, GGPS1, HMGCS1, ACAT2, ACAT1, ZMPSTE24, FNTA, FNTB, PDSS2, PDSS1, PCYOX1
KEGG_PATHWAY	hsa04114:Oocyte meiosis	49	0.000534397	YWHAB, CALML4, IGF1R, CDC20, CDC23, PTTG1, PPP2R5E, CDC26, RPS6KA1, CDC27, PRKACA, BTRC, ANAPC7, PPP2R5A, PPP2R5D, PPP2R5C, SMC1A, CDC25C, YWHAZ, SGO1, AR, CCNE2, ESPL1, CCNE1, ANAPC5, PGR, ANAPC1, MAD1L1, ANAPC2, CAMK2B, ANAPC13, CUL1, ADCY3, ITPR2, ADCY1, PKMYT1, FBXO43, AURKA, CCNB2, CCNB1, BUB1, PLK1, MAPK14, CDC16, CDK1, CALM3, CALM1, CALM2, MAD2L1
KEGG_PATHWAY	hsa03460:Fanconi anemia pathway	25	0.000606378	FAAP24, BRCA1, BRCA2, BRIP1, EME1, REV3L, USP1, PMS2, ATRIP, POLH, FANCI, FANCM, TOP3A, FANCA, REV1, RPA2, FANCG, RAD51, FANCD2, ERCC4, RPA3, TELO2, FAN1, CENPS, ATR
KEGG_PATHWAY	hsa03018:RNA degradation	33	0.000623163	DDX6, BTG2, DIS3L, PARN, WDR61, ENO1, TENT4A, TENT4B, TOB1, HSPD1, EXOSC7, EXOSC6, EXOSC4, PABPC4L, NUDT16, EXOSC3, EXOSC2, PNPT1, CNOT6L, DIS3, PABPC4, CNOT10, LSM5, PATL1, LSM8, CNOT6, LSM6, PAN3, CNOT7, CNOT1, PABPC3, PABPC1, CNOT9
KEGG_PATHWAY	hsa04914:Progesterone-mediated oocyte maturation	39	0.0013702	ANAPC13, HSP90AB1, PDE3B, ADCY3, ADCY1, PIK3CB, PIK3R1, PKMYT1, AURKA, IGF1R, CCNB3, CCNB2, FZR1, CCNB1, CDC23, CDC26, CDC27, RPS6KA1, AKT1, PRKACA, BUB1, HSP90AA1, ANAPC7, PLK1, KIF22, MAPK14, CDC25C, CDC25A, CDC25B, CCNA2, CDC16, CDK1, ANAPC5, PGR, RAF1, ANAPC1, MAD1L1, MAD2L1, ANAPC2
KEGG_PATHWAY	hsa04810:Regulation of actin cytoskeleton	71	0.00248815	CHRM4, ITGA2B, ITGB2, PIK3CB, ITGAE, FGF1, FGF2, ACTB, ARHGAP35, MYLK4, FGF5, CFL2, CFL1, PIP4K2B, RAC1, HRAS, GIT1, ACTR2, PPP1R12A, ARHGEF12, ITGA4, ACTN1, ITGA1, RRAS2, VAV1, VAV2, ENAH, TIAM1, SPATA13, ITGA7, RAF1, PPP1R12B, SOS1, DOCK1, MYL9, CRK, PPP1R12C, VCL, ITGA9, ROCK2, SRC, PIK3R1, ACTR3B, MYL12A, EGFR, FGD1, SLC9A1, MYL12B, CDC42, GNA12, PIP5K1A, MYH11, PIP5K1B, PIP5K1C, PAK3, WASF1,…
KEGG_PATHWAY	hsa04144:Endocytosis	80	0.00253292	ARF3, WASHC5, SH3GL3, WASHC2C, CLTA, AP2A2, RAB22A, IGF1R, WASHC2A, EEA1, KIF5C, KIF5B, CHMP1A, LDLRAP1, WASHC1, HRAS, AP2M1, GIT1, SH3GL2, RAB8A, USP8, ACTR2, IST1, ARAP2, RBSN, TGFBR1, ARFGAP1, DNM1, RUFY1, ACAP2, AGAP6, AGAP5, DNAJC6, CHMP4B, AMPH, CHMP4A, ARF6, SRC, VPS4B, ASAP3, NEDD4L, AGAP1, AGAP4, ASAP1, ASAP2, AGAP3, IL2RG, ACTR3B, EGFR, CYTH3, CDC42, SNX4, RAB11FIP1, MVB12B, PIP5K1A, PI…
KEGG_PATHWAY	hsa01212:Fatty acid metabolism	24	0.00368251	HACD1, CPT1A, ELOVL4, ELOVL2, ELOVL6, HSD17B12, HACD3, CPT1C, ACADSB, ACSF3, HACD2, ACAT2, ACACA, ACAT1, FADS2, ACADL, SCD, EHHADH, PPT1, ACADM, HTD2, ACOX3, HADH, FADS1
KEGG_PATHWAY	hsa04520:Adherens junction	28	0.00464057	SRC, PTPRM, PTPRJ, NLK, PTPRF, EGFR, ACTB, IGF1R, CDC42, CTNNA2, RAC1, WASF1, WASF3, PTPN1, CREBBP, TCF7L1, ACTN1, INSR, LMO7, BAIAP2, TGFBR1, FER, CTNNB1, SNAI2, NECTIN3, VCL, FGFR1, NECTIN1
KEGG_PATHWAY	hsa04218:Cellular senescence	52	0.00609441	MRE11, PTEN, PIK3CB, CALML4, FOXM1, AKT1, MYBL2, NBN, BTRC, HRAS, LIN52, RRAS2, TSC2, TSC1, TGFBR1, CDC25A, CCNA2, RBL1, CCNE2, CCNE1, MAPKAPK2, VDAC3, RAF1, PPID, ITPR2, GATA4, PIK3R1, ZFP36L2, CCNB3, CCNB2, CCNB1, E2F1, E2F2, TRPM7, E2F3, E2F4, E2F5, MAP2K6, TGFB2, NFATC3, MAPK14, HIPK3, MTOR, CDK1, MDM2, CALM3, ATM, CALM1, RAD9B, CALM2, MCU, ATR
KEGG_PATHWAY	hsa04360:Axon guidance	59	0.00665033	GSK3B, BMPR2, ILK, PIK3CB, DPYSL5, DPYSL2, CFL2, CFL1, NCK2, PLXNC1, RAC1, HRAS, EPHB1, EPHB4, EPHB3, SEMA6B, EPHA6, ARHGEF12, WNT5B, TRPC4, SEMA6D, ENAH, SMO, RASA1, RAF1, MYL9, CAMK2B, ROCK2, SRC, SEMA3B, NTN4, SEMA3F, PIK3R1, NTN1, MYL12A, MYL12B, EFNB2, CDC42, ABLIM1, EFNB3, SLIT1, SLIT3, LRIG2, PLCG1, PAK3, SRGAP2, SRGAP1, PAK2, NTNG1, FZD3, SEMA4D, NFATC3, PTPN11, L1CAM, SSH2, BMP7, SSH1, E…
KEGG_PATHWAY	hsa03420:Nucleotide excision repair	20	0.00776438	RFC5, RFC3, RPA2, XPC, RAD23B, GTF2H5, DDB2, CUL4A, DDB1, POLD3, ERCC4, RPA3, POLE2, POLD2, POLE3, ERCC8, ERCC6, MNAT1, POLE, CUL4B
KEGG_PATHWAY	hsa03430:Mismatch repair	12	0.00966888	RFC5, POLD3, MSH6, RFC3, MSH2, EXO1, MSH3, RPA3, POLD2, PMS2, RPA2, MLH3
KEGG_PATHWAY	hsa04392:Hippo signaling pathway - multiple species	14	0.00979029	WWC1, LIMD1, WTIP, STK3, MOB1B, LATS1, MOB1A, RASSF1, DCHS1, NF2, FAT4, AJUBA, TEAD1, TEAD2
KEGG_PATHWAY	hsa04213:Longevity regulating pathway - multiple species	24	0.0119985	HSPA8, CLPB, HSPA1L, IRS1, INSR, ADCY3, PRKAG2, IRS2, HSPA2, ADCY1, PIK3CB, PIK3R1, PRKAB1, MTOR, SOD1, IGF1R, AKT1, EIF4EBP2, PRKACA, HRAS, CRYAB, HSPA1B, ATG5, HSPA1A
KEGG_PATHWAY	hsa05131:Shigellosis	75	0.0125465	GSK3B, GSK3A, UBE2D4, ILK, PIK3CB, ACTB, TBK1, MAP1LC3A, AKT1, PLCE1, RAC1, BTRC, H3-3B, H3C8, ACTR2, CHUK, FNBP1, ACTN1, TRAF2, WIPI2, PLCB4, IRF3, TRAF5, RRAGD, UBE2V2, ELMO1, ELMO2, PRKCQ, UBE2V1, DOCK1, MYL9, TLR4, CRK, PPID, VCL, ARF6, ROCK2, SRC, PIK3R4, CUL1, FOXO6, ITPR2, NOD1, PIK3R1, ACTR3B, MYL12A, MALT1, EGFR, MYL12B, CYTH3, CDC42, SHARPIN, NLRP3, RIPK1, CD14, PLCG1, WASF1, CYTH1, ATG…
KEGG_PATHWAY	hsa00310:Lysine degradation	24	0.0147663	SETD2, KMT2A, KMT5C, AADAT, KMT2C, PRDM6, SETDB2, SETMAR, PRDM2, ASH1L, ACAT2, ACAT1, DHTKD1, CAMKMT, NSD3, ALDH1B1, NSD1, EHHADH, PRDM16, NSD2, HADH, ALDH7A1, COLGALT1, AASS
KEGG_PATHWAY	hsa05205:Proteoglycans in cancer	63	0.0171714	PIK3CB, FGF2, ACTB, IGF1R, AKT1, PLCE1, RAC1, PRKACA, HRAS, PPP1R12A, ARHGEF12, WNT5B, RPS6, GAB1, RRAS2, FRS2, NUDT16L1, ANK1, VAV1, VAV2, TIAM1, SMO, RAF1, PPP1R12B, SOS1, TLR4, PPP1R12C, CAMK2B, DDX5, ROCK2, SRC, SDC2, WNT8B, TWIST1, ITPR2, PIK3R1, THBS1, HIF1A, HOXD10, EGFR, SLC9A1, CDC42, DROSHA, FLNC, PLCG1, WNT3, TGFB2, FZD3, FZD2, FZD4, FZD7, CAV1, IGF2, WNT7A, PTPN11, MAPK14, MTOR, COL1A…
KEGG_PATHWAY	hsa04919:Thyroid hormone signaling pathway	40	0.0191784	GSK3B, THRB, THRA, SRC, ATP1A3, GATA4, ATP2A1, PIK3CB, PIK3R1, HIF1A, MED12L, ACTB, SLC9A1, MED17, RXRA, MED13, AKT1, PLCE1, PLCG1, SLC16A2, PRKACA, HRAS, NCOA2, CREBBP, NCOA3, TSC2, ATP1B3, SLC16A10, MED4, MTOR, MED13L, KAT2A, MED24, PLCB4, TBC1D4, RCAN2, MDM2, CTNNB1, PLCD3, RAF1
KEGG_PATHWAY	hsa05017:Spinocerebellar ataxia	46	0.0194488	PSMD12, PSMD11, BEAN1, PSMD13, PIK3R4, CACNA1A, ITPR2, ATP2A1, OMA1, PIK3CB, PIK3R1, PSMA7, RELN, PSMB5, OPA1, PSMD2, RB1CC1, ATXN1L, PSMD1, AKT1, CIC, TWNK, ADRM1, TRAF2, WIPI2, PUM1, GRIN2B, MTOR, PUM2, GRIN2D, PSMA6, AFG3L2, GRIN3B, PSMA3, PSMC6, PLCB4, PSMA4, PSMA2, PSMC1, GNAQ, PPIF, VDAC3, ULK2, CYCS, MCU, ATG2B
KEGG_PATHWAY	hsa01521:EGFR tyrosine kinase inhibitor resistance	28	0.0219953	GSK3B, SRC, PTEN, TGFA, PIK3CB, PIK3R1, FGF2, EGFR, IGF1R, BCL2L11, AKT1, PLCG1, HRAS, EIF4E, RPS6, GAB1, NRG1, MTOR, AXL, BCL2, NF1, BAX, GRB2, RAF1, GAS6, SOS1, FGFR3, FGFR2
KEGG_PATHWAY	hsa04070:Phosphatidylinositol signaling system	33	0.0228492	DGKE, PTEN, ITPR2, CALML4, PIK3CB, PIK3R1, PIK3C2A, MTM1, PIP4P1, IMPA1, IMPA2, PPIP5K2, INPP5E, PIP5K1A, BPNT2, PLCE1, PIP5K1B, PIP4K2B, PLCG1, PIP5K1C, IP6K1, CDIPT, SACM1L, ITPK1, DGKZ, INPP4A, INPP4B, PLCB4, CALM3, PLCD3, CALM1, CALM2, DGKH
KEGG_PATHWAY	hsa05211:Renal cell carcinoma	25	0.0240064	FH, PRCC, TGFA, PIK3CB, PIK3R1, HIF1A, RAP1B, CDC42, AKT1, ELOC, RAC1, PAK3, HRAS, PAK2, EGLN1, TGFB2, EGLN3, CREBBP, GAB1, PTPN11, RAPGEF1, GRB2, RAF1, SOS1, CRK
KEGG_PATHWAY	hsa04510:Focal adhesion	61	0.0245857	GSK3B, RASGRF1, ITGA2B, PTEN, ILK, PIK3CB, ACTB, ARHGAP35, IGF1R, MYLK4, AKT1, RAC1, HRAS, PPP1R12A, ITGA4, ACTN1, ITGA1, PGF, VAV1, VAV2, COL2A1, COL4A6, RAPGEF1, ITGA7, RAF1, PPP1R12B, SOS1, DOCK1, MYL9, CRK, PPP1R12C, VCL, ITGA9, LAMA5, TNXB, ROCK2, SRC, LAMA1, LAMA3, PIK3R1, THBS1, MYL12A, THBS4, EGFR, MYL12B, RAP1B, CDC42, RELN, PIP5K1A, PIP5K1B, FLNC, PIP5K1C, PAK3, PAK2, CAV1, PARVA, DIAPH…
KEGG_PATHWAY	hsa00515:Mannose type O-glycan biosynthesis	11	0.0284279	B4GALT2, POMT2, B4GAT1, CRPPA, MGAT5B, CHST10, POMK, RXYLT1, LARGE1, LARGE2, FUT4
KEGG_PATHWAY	hsa05010:Alzheimer disease	108	0.0289443	IRS1, NDUFA10, IRS2, CALML4, TUBB6, FRAT2, SLC39A9, KIF5C, PSMD2, KIF5B, SLC39A6, PSMD1, AKT1, SLC39A1, WNT5B, SDHD, SDHA, DKK1, TUBA4A, PPIF, VDAC3, ULK2, RAF1, PPID, PSMD12, PSMD11, UQCRB, PSMD13, PSEN2, PIK3R4, ATP5MC3, ITPR2, LPL, PIK3R1, KLC1, CACNA1S, APOE, NAE1, NDUFV2, WNT3, FZD3, FZD2, FZD4, INSR, FZD7, EIF2AK2, GRIN2B, EIF2S1, GRIN2D, CDK5, GNAQ, CYCS, CALM3, CALM1, CALM2, MCU, ATG2B, G…
KEGG_PATHWAY	hsa03030:DNA replication	15	0.029719	RFC5, PRIM2, RNASEH2B, RFC3, RPA2, POLD3, POLA1, POLA2, RPA3, POLE2, POLD2, POLE3, DNA2, MCM6, POLE
KEGG_PATHWAY	hsa01040:Biosynthesis of unsaturated fatty acids	12	0.0364544	FADS2, HACD1, ELOVL4, SCD, ELOVL2, ELOVL6, ACOX3, HSD17B12, HACD3, BAAT, HACD2, FADS1
KEGG_PATHWAY	hsa04714:Thermogenesis	68	0.0367522	KDM1A, NDUFA10, PRKAG2, ACTB, NPPB, RPS6KA1, DPF3, UQCRFS1, PRKACA, HRAS, COA7, COA6, PRKG1, CPT1A, RPS6, TSC2, NDUFC2, FRS2, TSC1, SDHD, CPT1C, ARID1A, SDHA, ARID1B, PRKAB1, NDUFS5, NDUFS1, SOS1, NDUFB9, SMARCD2, KDM3B, COX16, UQCRB, NDUFB6, NPR1, COX15, ATP5MC3, NDUFB1, ADCY3, ADCY1, SLC25A29, ATP5F1A, PRDM16, COX11, NDUFV2, ATP5MF, FGF21, SMARCE1, COA3, NDUFA8, COA1, NDUFA5, ATP5PB, NDUFA4, BM…
KEGG_PATHWAY	hsa04150:mTOR signaling pathway	48	0.0367809	GSK3B, SEH1L, CAB39, CAB39L, IRS1, PTEN, WNT8B, PRR5L, PIK3CB, PIK3R1, IGF1R, DEPTOR, RPS6KA1, AKT1, ATP6V1H, SKP2, HRAS, ATP6V1D, EIF4E, ATP6V1C1, WNT3, ATP6V1C2, FZD3, FZD2, MIOS, WNT5B, CHUK, FZD4, FZD7, STRADB, INSR, RPS6, TSC2, WNT7A, TSC1, MTOR, TTI1, CLIP1, CASTOR2, RRAGD, ULK2, GRB2, LAMTOR2, RAF1, SOS1, TELO2, ATP6V1B1, LAMTOR5
KEGG_PATHWAY	hsa00650:Butanoate metabolism	12	0.0475783	ALDH5A1, HMGCS1, ACSM3, BDH1, OXCT1, EHHADH, GAD1, OXCT2, L2HGDH, HADH, ACAT2, ACAT1
KEGG_PATHWAY	hsa05014:Amyotrophic lateral sclerosis	101	0.0477492	NUP107, NDUFA10, ACTB, TUBB6, TBK1, KIF5C, PSMD2, KIF5B, PSMD1, NUP214, NUP210, SDHD, SDHA, TUBA4A, NUP93, SRSF3, ULK2, MATR3, NUP98, PSMD12, POM121, VCP, SEH1L, PSMD11, UQCRB, PSMD13, PIK3R4, ATP5MC3, KLC1, POM121C, NUP85, TPR, NDUFV2, MAP2K6, FUS, ALYREF, GRIN2B, EIF2S1, GRIN2D, BCL2, CYCS, DNAL1, MCU, ATG2B, TUBA1C, TUBA1B, ACTR1A, MAP1LC3A, RB1CC1, NEFL, UQCRFS1, RAC1, RAB8A, NDC1, NUP133, TU…
KEGG_PATHWAY	hsa05100:Bacterial invasion of epithelial cells	26	0.0489613	ARHGEF26, SRC, ILK, CLTA, PIK3CB, PIK3R1, ACTR3B, ACTB, CDC42, CTNNA2, RAC1, WASF1, ACTR2, CAV1, GAB1, SEPTIN6, DNM1, SEPTIN8, CD2AP, ARHGAP10, ELMO1, CTNNB1, ELMO2, DOCK1, CRK, VCL
KEGG_PATHWAY	hsa04015:Rap1 signaling pathway	61	0.0557015	ITGA2B, ITGB2, PIK3CB, CALML4, FGF1, SIPA1L2, FGF2, ACTB, IGF1R, FGF5, SIPA1L1, AKT1, PLCE1, RAC1, HRAS, PGF, VAV1, VAV2, ENAH, TIAM1, PLCB4, ADORA2B, RAPGEF1, RAPGEF2, EVL, PRKD1, RAF1, RAPGEF5, RAPGEF6, CRK, SRC, ADCY3, PIK3R1, ADCY1, THBS1, EGFR, RASGRP3, RAP1B, CDC42, P2RY1, KRIT1, PLCG1, FGF21, MAP2K6, INSR, MAPK14, GRIN2B, GNAO1, FGF17, EFNA2, LPAR5, GNAQ, FGF18, GNAS, CTNNB1, CALM3, CALM1,…
KEGG_PATHWAY	hsa04390:Hippo signaling pathway	47	0.0593335	GSK3B, BMPR2, YWHAB, WWC1, ITGB2, WNT8B, FGF1, LIMD1, ACTB, STK3, GLI2, RASSF1, CTNNA2, BTRC, TEAD1, TEAD2, WNT3, TGFB2, FZD3, TCF7L1, FZD2, WNT5B, FZD4, FZD7, BMP8B, WNT7A, SCRIB, WTIP, GDF6, BMP7, YWHAZ, TGFBR1, LATS1, MOB1B, MOB1A, DLG1, PPP2R2C, PPP2R2B, DLG5, PPP2R2D, BIRC5, CTNNB1, SNAI2, NF2, AJUBA, PALS1, TP73

## Sheet: Upregulated_KEGG_NELL1 KO
Upregulated_KEGG_Nell1 KO
Category	Term	Count	PValue	Genes
KEGG_PATHWAY	hsa01100:Metabolic pathways	262	1.68688e-15	CDA, PANK3, PANK1, ENO3, GCSH, NSDHL, HYKK, PIP4K2A, PLCE1, CHAC2, DHRS4L2, ATP6V1E1, GLUL, EARS2, XYLB, GAMT, ATP6V0E1, ALG9, ACSL3, GCAT, MTHFD1, ACOT2, SUCLG2, SUCLG1, HPRT1, UQCRC2, MPPE1, ALDH7A1, GNE, CDS1, GCDH, PDE1C, SHMT1, MGST1, SDSL, HACD3, HACD2, PTDSS2, UGCG, LDHB, RDH11, PRDM16, ST3GAL4, PNPO, RIMKLB, FDFT1, PMM1, ACADSB, DERA, ACER2, DHFR, SQLE, BST1, ALDH6A1, UCK1, B4GAT1, ADI1, …
KEGG_PATHWAY	hsa00190:Oxidative phosphorylation	50	4.23693e-15	COX7B, NDUFA11, COX4I1, NDUFA10, UQCRFS1, ATP6V1E1, COX8A, ATP6V0E1, SDHC, SDHD, SDHA, NDUFS7, NDUFS6, NDUFS5, NDUFS3, NDUFS1, UQCRC2, ATP6V1A, NDUFB8, NDUFB6, NDUFB11, NDUFB5, NDUFB3, NDUFB2, ATP5MC3, NDUFB1, COX7A2, UQCR11, UQCR10, COX5B, COX5A, ATP5MC1, ATP5F1A, ATP5F1B, ATP6V1H, ATP6V0E2, ATP5MF, NDUFA9, ATP5PF, NDUFA8, NDUFA6, ATP5PD, NDUFA4, NDUFA3, NDUFA2, NDUFA1, ATP5F1C, ATP5F1E, UQCRQ, …
KEGG_PATHWAY	hsa05020:Prion disease	76	1.51557e-14	COX7B, NDUFA11, COX4I1, NDUFA10, PSMD6, TUBA1B, PPP3CC, PSMD2, PSMD3, UQCRFS1, COX8A, SDHC, SDHD, SDHA, TUBA4A, PSMA4, NDUFS7, NDUFS6, NDUFS5, NDUFS3, PPIF, VDAC3, NDUFS1, VDAC1, UQCRC2, NDUFB8, PSMD11, NDUFB6, NDUFB11, PSMD13, NDUFB5, NDUFB3, NDUFB2, ATP5MC3, PIK3R3, NDUFB1, COX7A2, UQCR11, PIK3R1, UQCR10, COX5B, COX5A, ATP5MC1, PSMB6, MAPK9, ATP5F1A, ATP5F1B, PSMB2, PSMB3, NCAM2, MAPK3, NDUFA9,…
KEGG_PATHWAY	hsa05016:Huntington disease	80	1.16672e-13	COX7B, NDUFA11, COX4I1, NDUFA10, CLTB, PSMD6, TUBA1B, ACTR1B, PSMD2, PSMD3, UQCRFS1, AP2M1, COX8A, TBP, SDHC, SDHD, SDHA, TUBA4A, PSMA4, NDUFS7, NDUFS6, NDUFS5, NDUFS3, PPIF, VDAC3, NDUFS1, VDAC1, UQCRC2, BECN1, NDUFB8, PSMD11, NDUFB6, NDUFB11, PSMD13, NDUFB5, NDUFB3, DCTN3, NDUFB2, ATP5MC3, NDUFB1, COX7A2, UQCR11, UQCR10, COX5B, COX5A, ATP5MC1, PSMB6, MAPK9, ATP5F1A, ATP5F1B, PSMB2, PSMB3, POLR2…
KEGG_PATHWAY	hsa05012:Parkinson disease	73	1.19779e-13	COX7B, NDUFA11, COX4I1, NDUFA10, PSMD6, TUBA1B, PSMD2, PSMD3, SLC39A6, UQCRFS1, SLC39A4, COX8A, DUSP1, SDHC, SDHD, SDHA, TUBA4A, PSMA4, NDUFS7, NDUFS6, NDUFS5, NDUFS3, PPIF, VDAC3, NDUFS1, VDAC1, UQCRC2, NDUFB8, PSMD11, NDUFB6, NDUFB11, PSMD13, NDUFB5, NDUFB3, NDUFB2, ATP5MC3, HTRA2, NDUFB1, COX7A2, UQCR11, UQCR10, COX5B, COX5A, ATP5MC1, PSMB6, MAPK9, ATP5F1A, ATP5F1B, PSMB2, PSMB3, CAMK2G, NDUFA…
KEGG_PATHWAY	hsa05208:Chemical carcinogenesis - reactive oxygen species	65	1.60187e-13	COX7B, NDUFA11, COX4I1, NDUFA10, UQCRFS1, IKBKG, COX8A, MAP2K4, GSTO2, CHUK, PDPK1, GSTO1, AKR1A1, SDHC, SDHD, SDHA, NDUFS7, NDUFS6, NDUFS5, NDUFS3, PPIF, VDAC3, NDUFS1, VDAC1, UQCRC2, NDUFB8, NDUFB6, NDUFB11, NDUFB5, NDUFB3, MGST1, NDUFB2, ATP5MC3, PIK3R3, NDUFB1, COX7A2, UQCR11, PIK3R1, UQCR10, COX5B, COX5A, ATP5MC1, MAPK9, ATP5F1A, ATP5F1B, ABL2, MAPK3, NDUFA9, ATP5PF, PTPN1, NDUFA8, NDUFA6, A…
KEGG_PATHWAY	hsa05415:Diabetic cardiomyopathy	61	2.29497e-13	COX7B, NDUFA11, COX4I1, NDUFA10, MPC1, MPC2, UQCRFS1, PDK2, COX8A, SDHC, SDHD, SDHA, NDUFS7, TBC1D4, NDUFS6, NDUFS5, NDUFS3, PPIF, VDAC3, NDUFS1, VDAC1, UQCRC2, GAPDH, NDUFB8, NDUFB6, NDUFB11, NDUFB5, NDUFB3, NDUFB2, ATP5MC3, PIK3R3, NDUFB1, COX7A2, UQCR11, PIK3R1, UQCR10, COX5B, COX5A, ATP5MC1, MAPK9, ATP5F1A, ATP5F1B, CAMK2G, NDUFA9, ATP5PF, NDUFA8, PDHA1, NDUFA6, ATP5PD, TGFB3, NDUFA4, NDUFA3,…
KEGG_PATHWAY	hsa05010:Alzheimer disease	92	3.45583e-13	COX7B, NDUFA11, COX4I1, NDUFA10, PSMD6, TUBA1B, CASP7, PPP3CC, PSMD2, PSMD3, SLC39A6, UQCRFS1, IKBKG, SLC39A4, COX8A, MME, CHUK, SDHC, SDHD, SDHA, DKK1, TUBA4A, PSMA4, NDUFS7, NDUFS6, NDUFS5, NDUFS3, PPIF, VDAC3, NDUFS1, VDAC1, UQCRC2, GAPDH, BECN1, NDUFB8, PSMD11, NDUFB6, NDUFB11, PSMD13, NDUFB5, CHRNA7, NDUFB3, NDUFB2, ATP5MC3, PIK3R3, NDUFB1, COX7A2, UQCR11, PIK3R1, UQCR10, COX5B, COX5A, HSD17…
KEGG_PATHWAY	hsa05014:Amyotrophic lateral sclerosis	87	1.94724e-12	COX7B, NUP107, NDUFA11, COX4I1, NDUFA10, ACTG1, PSMD6, TUBA1B, ACTR1B, PPP3CC, PSMD2, PSMD3, UQCRFS1, NDC1, COX8A, MAP2K3, NRG1, SDHC, SDHD, SDHA, TUBA4A, NUP93, PSMA4, NDUFS7, NDUFS6, NDUFS5, NDUFS3, SRSF3, NDUFS1, VDAC1, UQCRC2, PFN2, BECN1, NDUFB8, TOMM40, PSMD11, NDUFB6, NDUFB11, PSMD13, NDUFB5, NDUFB3, DCTN3, NDUFB2, ATP5MC3, NDUFB1, COX7A2, UQCR11, UQCR10, COX5B, COX5A, ATP5MC1, PSMB6, NXF1…
KEGG_PATHWAY	hsa04714:Thermogenesis	62	3.71171e-11	COX7B, NDUFA11, COX4I1, NDUFA10, PRKAG2, ACTG1, NPPB, DPF1, UQCRFS1, COX8A, MAP2K3, FRS2, SDHC, ACSL3, SDHD, CPT1C, SDHA, NDUFS7, NDUFS6, NDUFS5, NDUFS3, NDUFS1, UQCRC2, MGLL, NDUFB8, SMARCD3, COX16, NDUFB6, NDUFB11, NDUFB5, NDUFB3, NDUFB2, ATP5MC3, NDUFB1, COX7A2, UQCR11, UQCR10, COX5B, COX5A, ADCY6, ATP5MC1, ATP5F1A, ATP5F1B, PRDM16, SLC25A20, ATP5MF, NDUFA9, ATP5PF, NDUFA8, NDUFA6, ATP5PD, NDU…
KEGG_PATHWAY	hsa04932:Non-alcoholic fatty liver disease	46	4.72144e-10	COX7B, NDUFB8, NDUFB6, NDUFA11, NDUFB11, NDUFB5, COX4I1, NDUFA10, NDUFB3, NDUFB2, PRKAG2, NDUFB1, PIK3R3, COX7A2, UQCR11, UQCR10, PIK3R1, ADIPOR1, COX5B, COX5A, ADIPOR2, MAPK9, CASP7, BCL2L11, UQCRFS1, BID, COX8A, NDUFA9, NDUFA8, NDUFA6, NDUFA4, NDUFA3, NDUFA2, NDUFA1, NR1H3, SDHC, SDHD, SDHA, MAPK12, NDUFS7, UQCRQ, NDUFS6, NDUFS5, NDUFS3, NDUFS1, UQCRC2
KEGG_PATHWAY	hsa03030:DNA replication	19	6.52872e-09	RFC5, PRIM2, RNASEH2C, RNASEH2B, RFC3, RFC4, PCNA, RFC2, PRIM1, POLE4, POLD3, POLA2, RNASEH1, RPA3, POLE2, MCM4, MCM5, DNA2, MCM2
KEGG_PATHWAY	hsa05022:Pathways of neurodegeneration - multiple diseases	93	2.71583e-08	COX7B, NDUFA11, COX4I1, NDUFA10, PSMD6, TUBA1B, CASP7, ACTR1B, PPP3CC, PSMD2, PSMD3, UQCRFS1, COX8A, MAP2K3, SDHC, SDHD, SDHA, DKK1, TUBA4A, PSMA4, NDUFS7, NDUFS6, NDUFS5, NDUFS3, PPIF, VDAC3, NDUFS1, VDAC1, UQCRC2, BECN1, NDUFB8, TOMM40, PSMD11, NDUFB6, NDUFB11, PSMD13, NDUFB5, CHRNA7, NDUFB3, DCTN3, NDUFB2, ATP5MC3, HTRA2, NDUFB1, COX7A2, UQCR11, UQCR10, COX5B, COX5A, HSD17B10, ATP5MC1, PSMB6, …
KEGG_PATHWAY	hsa03460:Fanconi anemia pathway	21	4.76823e-07	FANCM, CENPX, RMI1, TOP3A, FANCA, BRCA1, FANCB, BRCA2, MLH1, FANCG, BRIP1, RAD51, RAD51C, EME1, ERCC4, UBE2T, RPA3, REV3L, POLH, FAN1, CENPS
KEGG_PATHWAY	hsa00100:Steroid biosynthesis	12	1.82081e-06	SQLE, EBP, NSDHL, SOAT1, CYP51A1, MSMO1, DHCR7, HSD17B7, LIPA, LBR, LSS, FDFT1
KEGG_PATHWAY	hsa03440:Homologous recombination	16	1.54793e-05	BARD1, XRCC2, TOP3A, XRCC3, BRCA1, BRCA2, RAD54B, POLD3, BABAM1, RAD51D, BRIP1, RAD51, RAD51C, EME1, RPA3, RBBP8
KEGG_PATHWAY	hsa00020:Citrate cycle (TCA cycle)	12	0.000208745	FH, PDHA1, MDH1, SUCLG2, SUCLG1, SDHC, OGDHL, ACO2, SDHD, DLAT, SDHA, IDH3A
KEGG_PATHWAY	hsa01200:Carbon metabolism	26	0.000622135	PRPS1, FH, RPEL1, ADPGK, SHMT1, RPE, OGDHL, SDSL, ENO3, ACAT2, ACAT1, GCSH, ESD, DLAT, HIBCH, IDH3A, PDHA1, MDH1, SDHC, SDHD, SDHA, ALDH6A1, SUCLG2, SUCLG1, ACO2, GAPDH
KEGG_PATHWAY	hsa04723:Retrograde endocannabinoid signaling	31	0.00065666	GABRB1, NDUFB8, NDUFB6, NDUFA11, NDUFB11, NDUFB5, NDUFA10, NDUFB3, NDUFB2, NDUFB1, ADCY6, RIMS1, MAPK9, GABRD, MAPK3, NDUFA9, NDUFA8, NDUFA6, NDUFA4, NDUFA3, NDUFA2, NDUFA1, GNG12, MAPK12, NDUFS7, NDUFS6, NDUFS5, NAPEPLD, NDUFS3, NDUFS1, MGLL
KEGG_PATHWAY	hsa03050:Proteasome	14	0.00103557	PSMD11, PSMD13, PSMB10, PSMB6, PSMD6, PSMA4, PSMC3, PSMB2, PSMC4, PSMB3, PSMC1, PSMD2, PSMC2, PSMD3
KEGG_PATHWAY	hsa04110:Cell cycle	27	0.00111563	ANAPC13, PCNA, PKMYT1, CDC14B, CCND3, ORC6, CDC23, CDC45, ORC1, ORC3, CHEK1, E2F1, E2F2, SKP2, CDKN2C, TGFB3, CDC6, CDC25A, MAD2L2, CCNA2, CCNE2, CCNE1, CDK2, CDK1, MCM4, MCM5, MCM2
KEGG_PATHWAY	hsa00900:Terpenoid backbone biosynthesis	9	0.00165057	FDPS, IDI1, MVK, ICMT, HMGCS1, MVD, HMGCR, ACAT2, ACAT1
KEGG_PATHWAY	hsa00240:Pyrimidine metabolism	15	0.00292945	CDA, RRM1, DTYMK, DUT, RRM2, ASMTL, NME4, CTPS1, NT5C2, DHODH, NT5C, UCK1, NT5M, TK1, DCTPP1
KEGG_PATHWAY	hsa03420:Nucleotide excision repair	13	0.00406558	RFC5, RFC3, RFC4, PCNA, RFC2, GTF2H5, POLE4, POLD3, ERCC4, RPA3, POLE2, ERCC2, CUL4B
KEGG_PATHWAY	hsa00280:Valine, leucine and isoleucine degradation	13	0.00488958	ACAD8, HMGCS1, BCKDHB, ACADSB, HSD17B10, ACAT2, ACAT1, ALDH6A1, OXCT1, IVD, ACAA1, ALDH7A1, HIBCH
KEGG_PATHWAY	hsa04146:Peroxisome	18	0.00726155	MVK, PEX11A, MPV17L, ECI2, MPV17L2, ACSL3, CROT, SOD2, BAAT, DHRS4, SOD1, PEX3, PXMP2, AGPS, PXMP4, FAR1, MPV17, ACAA1
KEGG_PATHWAY	hsa03430:Mismatch repair	8	0.00973828	RFC5, POLD3, RFC3, RFC4, PCNA, RFC2, RPA3, MLH1
KEGG_PATHWAY	hsa05169:Epstein-Barr virus infection	34	0.0131609	PSMD11, PSMD13, PIK3R3, PIK3R1, MAPK9, CCND3, PSMD6, BCL2L11, IRAK1, PSMD2, PSMD3, E2F1, E2F2, IKBKG, SKP2, BID, B2M, MAP2K3, MAP2K4, CHUK, EIF2AK2, ISG15, MAPK12, CCNA2, PSMC3, CCNE2, CCNE1, PSMC4, PSMC1, PSMC2, CDK2, BCL2, HLA-DQB1, NFKBIB
KEGG_PATHWAY	hsa01240:Biosynthesis of cofactors	27	0.0161892	MOCS2, PANK3, FECH, PANK1, SHMT1, HAAO, AK3, AK5, PPOX, PPCDC, NFS1, SPR, RDH11, PNPO, NADK, EARS2, PMM1, AKR1A1, CTPS1, NME4, KMO, COASY, COQ6, DHODH, DHFR, MTHFD1, ALPP
KEGG_PATHWAY	hsa04218:Cellular senescence	27	0.0204026	PIK3R3, GATA4, LIN9, PIK3R1, FOXO1, CCND3, PPP3CC, CHEK1, E2F1, E2F2, MYBL2, MAPK3, LIN52, MAP2K3, TGFB3, MAPK12, CDC25A, MTOR, CCNA2, CCNE2, CCNE1, TRPV4, CDK2, CDK1, VDAC3, RAD1, VDAC1
KEGG_PATHWAY	hsa01040:Biosynthesis of unsaturated fatty acids	8	0.0238986	ELOVL5, ELOVL2, ACOT2, ELOVL7, HACD3, BAAT, ACAA1, HACD2
KEGG_PATHWAY	hsa03410:Base excision repair	9	0.0240334	POLD3, POLE4, PCNA, NTHL1, PARP2, POLE2, OGG1, HMGB1, UNG
KEGG_PATHWAY	hsa01524:Platinum drug resistance	15	0.0268176	GSTO2, GSTO1, PDPK1, BAD, MGST1, PIK3R3, BRCA1, PIK3R1, MLH1, BCL2, REV3L, BID, POLH, BCL2L1, MAPK3
KEGG_PATHWAY	hsa04260:Cardiac muscle contraction	17	0.0270663	COX8A, COX7B, TPM2, COX4I1, TNNC1, TPM1, ATP1B3, COX7A2, UQCR11, UQCR10, ATP1B1, COX5B, COX5A, UQCRQ, MYL2, UQCRFS1, UQCRC2
KEGG_PATHWAY	hsa03020:RNA polymerase	9	0.0284901	CRCP, POLR2D, POLR2E, POLR1E, POLR2F, POLR2I, POLR3K, POLR2J, POLR2L
KEGG_PATHWAY	hsa00620:Pyruvate metabolism	11	0.0297177	LDHB, FH, PDHA1, MDH1, AKR1A1, ACYP1, HAGH, DLAT, ALDH7A1, ACAT2, ACAT1
KEGG_PATHWAY	hsa05017:Spinocerebellar ataxia	24	0.0402527	BECN1, PSMD11, TBP, PSMD13, PIK3R3, PIK3R1, GRIN2B, MTOR, PSMB6, MAPK9, PSMD6, PSMA4, PSMC3, OPA1, PSMB2, PSMC4, PSMB3, PSMC1, PSMD2, PSMC2, PSMD3, PPIF, VDAC3, VDAC1
KEGG_PATHWAY	hsa04210:Apoptosis	23	0.0417717	HRK, CHUK, PDPK1, PARP2, BAD, HTRA2, PIK3R3, CTSV, PIK3R1, NGF, TUBA4A, ACTG1, MAPK9, CASP7, TUBA1B, BCL2L11, AIFM1, BCL2, CTSH, IKBKG, BID, BCL2L1, MAPK3
KEGG_PATHWAY	hsa00071:Fatty acid degradation	10	0.0419307	GCDH, ECI1, ECI2, ACSL3, CPT1C, ACAA1, ACADSB, ALDH7A1, ACAT2, ACAT1
KEGG_PATHWAY	hsa05166:Human T-cell leukemia virus 1 infection	34	0.0451958	ANAPC13, PIK3R3, PIK3R1, ETS2, ADCY6, MAPK9, CCND3, PPP3CC, CDC23, CHEK1, E2F1, E2F2, IKBKG, B2M, MAPK3, RANBP1, MAP2K4, FDPS, CDKN2C, MMP7, MAP3K1, TBP, CHUK, NFYB, TGFB3, CCNA2, DLG1, CCNE2, CCNE1, CDK2, VDAC3, VDAC1, BCL2L1, HLA-DQB1

## Sheet: Downregulated_KEGG_NELL1 KO
Downregulated_KEGG_Nell1 KO
Category	Term	Count	PValue	Genes
KEGG_PATHWAY	hsa05205:Proteoglycans in cancer	51	1.70857e-11	ITGB1, CDKN1A, ITGB5, PIK3CD, ELK1, SHH, CASP3, AKT2, ITGAV, RAC1, PRKACB, VAV3, ARHGEF12, WNT9B, PLAUR, ANK2, ANK3, MMP9, RHOA, MRAS, PIK3CA, CTTN, ITGA5, EZR, MET, TP53, CAMK2D, ROCK1, SDC4, PXN, ITPR1, ITPR3, CBL, EGFR, NRAS, RRAS, PLCG2, FLNB, EIF4B, TGFB1, FN1, FZD8, MSN, MAPK14, PTK2, MAPK13, PPP1CA, VEGFA, PDCD4, CTNNB1, KRAS
KEGG_PATHWAY	hsa04510:Focal adhesion	49	9.76303e-11	ITGB1, ITGB5, ITGA2B, TNC, ILK, PIK3CD, LAMC2, ARHGAP5, ELK1, ARHGAP35, AKT2, CAPN2, RAC2, ITGAV, RAC1, VAV3, PDGFRA, ITGA3, ITGA1, RHOA, COL2A1, PIK3CA, COL6A2, COL6A1, COL6A3, ITGA7, ITGA5, MET, CRK, TNXB, ROCK1, PXN, MYL12A, EGFR, PDGFC, FLNB, PAK3, VASP, LAMB2, FN1, VEGFC, LAMB1, PTK2, PPP1CA, VEGFA, MAPK10, CTNNB1, COL9A3, COL9A2
KEGG_PATHWAY	hsa05163:Human cytomegalovirus infection	51	6.02802e-10	CDKN1A, PIK3CD, ELK1, PPP3CA, CASP8, CREB3L4, CASP3, AKT2, RAC2, ITGAV, RAC1, PRKACB, PDGFRA, ARHGEF12, HLA-C, HLA-A, RHOA, HLA-E, TNFRSF1A, TAPBP, PIK3CA, IRF3, IL1B, TP53, CRK, ROCK1, ATF6B, PXN, GNAI3, ITPR1, CXCR4, ITPR3, ADCY1, PTGS2, EGFR, RELA, NRAS, PTK2B, FADD, IL10RA, MAPK14, GNG11, NFKB1, PTK2, MAPK13, VEGFA, NFKBIA, GNB1, GNAS, CTNNB1, KRAS
KEGG_PATHWAY	hsa05165:Human papillomavirus infection	64	2.92492e-09	ITGB1, CDKN1A, ITGB5, ITGA2B, TNC, PIK3CD, LAMC2, CHD4, CASP8, HEY1, PPP2R1A, CREB3L4, CASP3, AKT2, ITGAV, IKBKE, PRKACB, ITGA3, ITGA1, WNT9B, HLA-C, PPP2R5D, HLA-A, HLA-E, TNFRSF1A, CCNA1, COL2A1, PIK3CA, IRF3, COL6A2, PARD3, COL6A1, COL6A3, ITGA7, ITGA5, TP53, IRF9, NOTCH2, TNXB, PXN, PSEN1, PTGS2, EGFR, RELA, NRAS, DVL1, FADD, ATP6V0A1, JAG1, LAMB2, MX2, FN1, FZD8, LAMB1, NFKB1, PTK2, VEGFA, T…
KEGG_PATHWAY	hsa04625:C-type lectin receptor signaling pathway	30	1.35967e-08	ITPR1, PIK3CD, ITPR3, LSP1, BCL10, PTGS2, MALT1, RELA, RELB, PPP3CA, NRAS, CASP8, RRAS, AKT2, PLCG2, IKBKE, EGR2, ARHGEF12, MAPK14, RHOA, NFKB1, MAPK13, NFKB2, MAPK10, NFKBIA, MRAS, PIK3CA, IL1B, KRAS, IRF9
KEGG_PATHWAY	hsa05135:Yersinia infection	35	2.00292e-08	ITGB1, ROCK1, WIPF1, WIPF2, PXN, PIK3CD, RELA, AKT2, RPS6KA2, RPS6KA1, RAC2, PTK2B, RAC1, MAP2K7, VAV3, ARHGEF12, LIMK1, FN1, MAPK14, RHOA, PTK2, NFKB1, MAPK13, MAPK10, NFKBIA, IRF3, PIK3CA, ARPC3, IL1B, ELMO1, TAB2, PKN2, ITGA5, CRK, LAT
KEGG_PATHWAY	hsa05200:Pathways in cancer	85	6.26121e-08	ITGB1, ALK, CDKN1A, ITGA2B, SLC2A1, PIK3CD, LAMC2, ETS1, ELK1, BBC3, FRAT1, SHH, EDNRA, CASP8, FRAT2, HEY1, TFG, CASP3, AKT2, RAC2, ITGAV, RAC1, PRKACB, PDGFRA, RALBP1, ARHGEF12, TPM3, MMP1, ITGA3, IFNGR2, NCOA3, PLEKHG5, WNT9B, ARNT, MMP9, RHOA, CCNA1, PIK3CA, IL6ST, MET, TP53, CRK, NOTCH2, CAMK2D, ROCK1, CTBP2, LEF1, CUL1, GNAI3, CXCR4, ADCY1, CBL, PTGS2, EGFR, RELA, RXRB, NRAS, DVL1, PLCG2, ST…
KEGG_PATHWAY	hsa05131:Shigellosis	49	1.24389e-07	ITGB1, ARF1, CSF2, ILK, PIK3CD, FNBP1L, SEPTIN11, AKT2, CAPN2, RAC1, H3-3B, RIPK2, WIPI2, RHOA, TNFRSF1A, PIK3CA, IRF3, CTTN, IL1B, ELMO1, ITGA5, TP53, CRK, PPID, ROCK1, PXN, CUL1, ITPR1, ITPR3, FOXO4, BCL10, MYL12A, MALT1, EGFR, RELA, C3, CYTH2, CYTH4, PLCG2, MAPK14, NFKB1, SEPTIN7, PTK2, MAPK13, NFKBIA, MAPK10, ARPC3, TAB2, ATM
KEGG_PATHWAY	hsa04670:Leukocyte transendothelial migration	30	1.24913e-07	ITGB1, ITGAM, ROCK1, PXN, GNAI3, CXCR4, PIK3CD, THY1, ARHGAP5, MYL12A, ARHGAP35, ICAM1, PLCG2, RAC2, PTK2B, RAC1, JAM3, VAV3, VASP, MSN, MAPK14, MMP9, RHOA, PTK2, MAPK13, AFDN, CLDN3, PIK3CA, CTNNB1, EZR
KEGG_PATHWAY	hsa04360:Axon guidance	40	1.38063e-07	ITGB1, CAMK2D, ROCK1, GNAI3, ILK, CXCR4, PIK3CD, MYL12A, ROBO1, PPP3CA, EFNB1, SHH, NRAS, RRAS, PLCG2, RAC2, LRIG2, SRGAP3, RAC1, EPHB2, PAK3, PLXNA3, NTNG2, ARHGEF12, UNC5B, SEMA4B, LIMK1, SEMA4C, L1CAM, SSH3, RHOA, PTK2, GDF7, PIK3CA, PARD3, PLXNB3, KRAS, MET, NGEF, EPHA2
KEGG_PATHWAY	hsa04210:Apoptosis	33	1.99401e-07	BCL2A1, TUBAL3, CTSZ, ITPR1, PIK3CD, ITPR3, RELA, CTSS, BBC3, NRAS, CTSO, CASP8, CASP6, CASP3, AKT2, CAPN2, FADD, MCL1, CTSB, NTRK1, EIF2AK3, TNFRSF10B, TNFRSF10A, PTPN13, NFKB1, TNFRSF1A, ERN1, MAPK10, NFKBIA, PIK3CA, KRAS, ATM, TP53
KEGG_PATHWAY	hsa05167:Kaposi sarcoma-associated herpesvirus infection	41	2.83808e-07	CDKN1A, CSF2, LEF1, ITPR1, PIK3CD, ITPR3, PTGS2, RELA, PIK3R6, ICAM1, C3, PPP3CA, NRAS, CASP8, CASP3, AKT2, PLCG2, FADD, RAC1, MAP2K7, IKBKE, HLA-C, HLA-A, MAPK14, GNG11, NFKB1, TNFRSF1A, MAPK13, HLA-E, VEGFA, MAPK10, NFKBIA, IRF3, PIK3CA, GNB1, IRF7, CTNNB1, KRAS, IL6ST, TP53, IRF9
KEGG_PATHWAY	hsa05170:Human immunodeficiency virus 1 infection	43	4.51001e-07	PXN, CUL1, GNAI3, ITPR1, CXCR4, PIK3CD, ITPR3, RELA, CCNB3, PPP3CA, NRAS, CASP8, CASP3, AKT2, PLCG2, RAC2, PTK2B, FADD, RAC1, PAK3, MAP2K7, APOBEC3G, LIMK1, HLA-C, HLA-A, MAPK14, TNFRSF1B, GNG11, PTK2, NFKB1, TNFRSF1A, MAPK13, TAPBP, HLA-E, MAPK10, NFKBIA, IRF3, PIK3CA, GNB1, KRAS, TAB2, ATM, CRK
KEGG_PATHWAY	hsa04668:TNF signaling pathway	27	3.63557e-06	CSF2, ATF6B, PIK3CD, PTGS2, RELA, ICAM1, CASP8, CREB3L4, CASP3, AKT2, FADD, MAP2K7, JUNB, JAG1, VEGFC, MAPK14, TNFRSF1B, MMP9, NFKB1, TNFRSF1A, MAPK13, MAPK10, NFKBIA, MMP14, PIK3CA, IL1B, TAB2
KEGG_PATHWAY	hsa04512:ECM-receptor interaction	23	5.649e-06	ITGB1, TNXB, ITGB5, SDC4, LAMB2, ITGA3, ITGA1, ITGA2B, TNC, FN1, LAMB1, LAMC2, COL2A1, FRAS1, COL6A2, COL6A1, COL6A3, ITGA7, ITGAV, COL9A3, CD47, COL9A2, ITGA5
KEGG_PATHWAY	hsa04370:VEGF signaling pathway	18	8.56998e-06	SPHK1, SH2D2A, PXN, PLA2G4C, PIK3CD, PTGS2, MAPK14, PTK2, MAPK13, VEGFA, PPP3CA, NRAS, PIK3CA, AKT2, PLCG2, RAC2, KRAS, RAC1
KEGG_PATHWAY	hsa05417:Lipid and atherosclerosis	40	1.09188e-05	CAMK2D, ITPR1, PIK3CD, TANK, RELA, ICAM1, RXRB, PPP3CA, NRAS, CASP8, CASP6, CASP3, AKT2, RAC1, MAP2K7, IKBKE, VAV3, MMP1, EIF2AK3, TNFRSF10B, TNFRSF10A, POU2F2, MAPK14, MMP9, RHOA, PTK2, NFKB1, TNFRSF1A, MAPK13, ERN1, MAPK10, NFKBIA, IRF3, PIK3CA, IL1B, IRF7, KRAS, TAB2, TP53, ABCG1
KEGG_PATHWAY	hsa05161:Hepatitis B	33	1.13521e-05	CDKN1A, ATF6B, PIK3CD, ELK1, RELA, NRAS, CASP8, CREB3L4, CASP3, AKT2, PTK2B, STAT6, FADD, MAP2K7, IKBKE, STAT5A, EGR2, TGFB1, DDX58, MAPK14, MMP9, NFKB1, MAPK13, MAPK10, NFKBIA, CCNA1, MAVS, IRF3, PIK3CA, IRF7, KRAS, TAB2, TP53
KEGG_PATHWAY	hsa05132:Salmonella infection	44	1.40483e-05	DCTN6, ARF1, TUBAL3, LEF1, PIK3CD, MYL12A, RELA, STX10, CYTH2, CASP8, CYTH4, RRAS, CASP3, AKT2, KIF5B, FLNB, FADD, RAC1, PAK3, MAP2K7, RILP, S100A10, KPNA1, DYNC2H1, RIPK2, TNFRSF10B, TNFRSF10A, MAPK14, RHOA, NFKB1, RHOB, TNFRSF1A, MAPK13, MAPK10, NFKBIA, PIK3CA, ARPC3, IL1B, VPS41, ELMO1, EXOC4, CTNNB1, TAB2, DYNLRB1
KEGG_PATHWAY	hsa04810:Regulation of actin cytoskeleton	40	1.5271e-05	ITGB1, CHRM3, ITGAM, ROCK1, ITGB5, PXN, ITGA2B, CXCR4, PIK3CD, MYL12A, ARHGAP35, EGFR, NRAS, RRAS, PDGFC, RAC2, ITGAV, RAC1, PAK3, VAV3, PDGFRA, ARHGEF12, GSN, ITGA3, LIMK1, ITGA1, FN1, MSN, SSH3, RHOA, PTK2, PPP1CA, MRAS, PIK3CA, ARPC3, ITGA7, KRAS, ITGA5, EZR, CRK
KEGG_PATHWAY	hsa04611:Platelet activation	27	2.54476e-05	ITGB1, ROCK1, ITGA2B, GNAI3, ITPR1, PIK3CD, ITPR3, ADCY1, MYL12A, ARHGAP35, PIK3R6, AKT2, PLCG2, PRKACB, VASP, GUCY1A1, ARHGEF12, PLA2G4C, MAPK14, RHOA, MAPK13, PPP1CA, PIK3CA, TBXAS1, GNAS, ORAI1, FERMT3
KEGG_PATHWAY	hsa05171:Coronavirus disease - COVID-19	41	2.90696e-05	CSF2, RPL36A, PIK3CD, F13A1, RELA, EGFR, RPL6, C3, C5, RPS15A, RPL36AL, PLCG2, RPL38, RPL37, RPL18, IKBKE, RPS9, ACE, MMP1, DDX58, MX2, RPL35A, RPL23A, MAPK14, NFKB1, TNFRSF1A, MAPK13, MAPK10, NFKBIA, RPS28, MAVS, IRF3, PIK3CA, RPS29, RPL27A, IL1B, RPL37A, TAB2, IL6ST, RPL28, IRF9
KEGG_PATHWAY	hsa04722:Neurotrophin signaling pathway	26	3.50512e-05	CAMK2D, PSEN2, PIK3CD, PSEN1, RELA, NRAS, IRAK2, AKT2, RPS6KA2, RPS6KA1, PLCG2, RAC1, MAP2K7, SH2B3, NTRK1, RIPK2, MAPK14, RHOA, NFKB1, MAPK13, MAPK10, NFKBIA, PIK3CA, KRAS, TP53, CRK
KEGG_PATHWAY	hsa05130:Pathogenic Escherichia coli infection	36	4.82574e-05	ITGB1, ARF1, TMED10, ROCK1, TUBAL3, WIPF1, WIPF2, RELA, CYTH2, CASP8, CYTH4, CASP3, FADD, RAC1, PAK3, SEC24B, ARHGEF12, TNFRSF10B, TNFRSF10A, MAPK14, RHOA, NFKB1, TNFRSF1A, MAPK13, MYO1D, MAPK10, NFKBIA, CLDN3, CTTN, ARPC3, IL1B, TAB2, TMBIM6, EZR, SEC24D, SEC24C
KEGG_PATHWAY	hsa04926:Relaxin signaling pathway	27	5.21177e-05	ATF6B, GNAI3, PIK3CD, ARRB1, ADCY1, RELA, EGFR, NRAS, CREB3L4, AKT2, MAP2K7, PRKACB, TGFB1, MMP1, VEGFC, MAPK14, MMP9, GNG11, NFKB1, MAPK13, VEGFA, MAPK10, NFKBIA, PIK3CA, GNB1, GNAS, KRAS
KEGG_PATHWAY	hsa05166:Human T-cell leukemia virus 1 infection	39	5.40174e-05	CDKN1A, CRTC2, CSF2, ATF6B, SLC2A1, PIK3CD, ADCY1, ETS1, ELK1, RELA, RELB, ICAM1, ELK4, PPP3CA, NRAS, CREB3L4, AKT2, CDC27, MSX1, PRKACB, STAT5A, EGR1, EGR2, TGFB1, HLA-C, HLA-A, NFKB1, TNFRSF1A, NFKB2, HLA-E, MAPK10, NFKBIA, CCNA1, KAT2A, PIK3CA, KRAS, ATM, TP53, SLC25A6
KEGG_PATHWAY	hsa04144:Endocytosis	42	8.31969e-05	WASHC5, ARF1, TSG101, WIPF1, SH3KBP1, WIPF2, SNX12, AGAP2, WASHC2C, CXCR4, ARRB1, ASAP2, CBL, EGFR, RAB22A, CYTH2, CYTH4, KIF5B, PSD4, PIP5KL1, PSD3, AP2S1, ARFGEF1, SH3GLB1, PDGFRA, VPS37C, HLA-C, HLA-A, RHOA, EPN2, HLA-E, RAB10, EHD1, EHD2, RAB31, ARPC3, PARD3, CAPZA1, RAB35, CHMP3, CHMP7, VPS28
KEGG_PATHWAY	hsa04218:Cellular senescence	30	9.25392e-05	CDKN1A, ITPR1, PIK3CD, ITPR3, ETS1, RELA, CCNB3, PPP3CA, NRAS, RRAS, AKT2, CAPN2, TGFB1, IGFBP3, HLA-C, HUS1, HLA-A, MAPK14, NFKB1, MAPK13, PPP1CA, HLA-E, CCNA1, MRAS, PIK3CA, KRAS, ATM, TP53, PPID, SLC25A6
KEGG_PATHWAY	hsa05203:Viral carcinogenesis	36	0.000100784	CDKN1A, SP100, ATF6B, PXN, PIK3CD, CHD4, RELA, C3, NRAS, CASP8, CREB3L4, CASP3, RAC1, PRKACB, STAT5A, EGR2, GSN, HLA-C, HLA-A, RHOA, SND1, NFKB1, NFKB2, HLA-E, NFKBIA, CCNA1, KAT2A, SNW1, HNRNPK, IRF3, PIK3CA, IRF7, KRAS, IL6ST, TP53, IRF9
KEGG_PATHWAY	hsa05222:Small cell lung cancer	21	0.000127354	ITGB1, ZBTB17, CDKN1A, LAMB2, ITGA3, ITGA2B, FN1, PIK3CD, LAMB1, LAMC2, PTGS2, RELA, PTK2, NFKB1, RXRB, NFKBIA, PIK3CA, CASP3, AKT2, ITGAV, TP53
KEGG_PATHWAY	hsa05418:Fluid shear stress and atherosclerosis	27	0.000189918	SDC4, ITGA2B, PIK3CD, RELA, ICAM1, AKT2, RAC2, ITGAV, RAC1, MAP2K7, GSTM3, GSTM1, MAPK14, MMP9, RHOA, PTK2, NFKB1, ASS1, KLF2, TNFRSF1A, MAPK13, VEGFA, MAPK10, PIK3CA, IL1B, CTNNB1, TP53
KEGG_PATHWAY	hsa04660:T cell receptor signaling pathway	22	0.000261304	VAV3, CSF2, PIK3CD, BCL10, MAPK14, RHOA, MALT1, RELA, NFKB1, MAPK13, MAPK10, NFKBIA, PPP3CA, NRAS, PIK3CA, AKT2, GRAP2, KRAS, PAK3, MAP2K7, LAT, CARD11
KEGG_PATHWAY	hsa04071:Sphingolipid signaling pathway	24	0.000267264	ROCK1, SPHK1, GNAI3, PIK3CD, PPP2R5D, MAPK14, RHOA, RELA, NFKB1, MAPK13, TNFRSF1A, MAPK10, SGPL1, NRAS, PIK3CA, SPTLC3, PPP2R1A, AKT2, RAC2, KRAS, S1PR2, RAC1, TP53, CERS2
KEGG_PATHWAY	hsa04936:Alcoholic liver disease	27	0.00027083	ACADVL, LEF1, PRKAG1, RELA, C3, C5, CASP8, ALDH2, CASP3, AKT2, TRA2A, FADD, MAP2K7, PPARGC1A, IKBKE, SCD5, MAPK14, NFKB1, TNFRSF1A, MAPK13, MAPK10, NFKBIA, IRF3, IL1B, CTNNB1, TAB2, CYP2E1
KEGG_PATHWAY	hsa04014:Ras signaling pathway	38	0.000299413	RASGRF2, PIK3CD, FOXO4, ETS1, ELK1, RELA, EGFR, GRIN2A, NRAS, RRAS, AKT2, PDGFC, PLCG2, RAC2, RAC1, PAK3, PRKACB, NTRK1, PDGFRA, RALBP1, PLA2G4C, VEGFC, GNG11, RHOA, NFKB1, VEGFA, MAPK10, AFDN, MRAS, PIK3CA, RASA4, GNB1, KRAS, RIN1, MET, RGL2, LAT, EPHA2
KEGG_PATHWAY	hsa04151:PI3K-Akt signaling pathway	52	0.000327045	ITGB1, CDKN1A, CRTC2, ITGB5, ITGA2B, TNC, PIK3CD, LAMC2, PPP2R1A, CREB3L4, AKT2, ITGAV, RAC1, PDGFRA, ITGA3, ITGA1, PPP2R5D, COL2A1, PIK3CA, COL6A2, COL6A1, COL6A3, ITGA7, ITGA5, MET, TP53, EPHA2, TNXB, ATF6B, PIK3R6, EGFR, RELA, NRAS, PDGFC, EIF4B, MCL1, NTRK1, LAMB2, FN1, VEGFC, LAMB1, GNG11, EPOR, NFKB1, PTK2, VEGFA, G6PC3, GNB1, KRAS, COL9A3, PKN2, COL9A2
KEGG_PATHWAY	hsa05100:Bacterial invasion of epithelial cells	18	0.00033091	ITGB1, PXN, FN1, PIK3CD, ILK, CBL, RHOA, SEPTIN11, PTK2, CTTN, PIK3CA, ARPC3, ELMO1, CTNNB1, RAC1, ITGA5, MET, CRK
KEGG_PATHWAY	hsa04010:MAPK signaling pathway	45	0.000363436	RASGRF2, ARRB1, ELK1, RELA, EGFR, RELB, ELK4, PPP3CA, NRAS, RRAS, CASP3, AKT2, RPS6KA2, PDGFC, RPS6KA1, RAC2, FLNB, RAC1, MAP2K7, PRKACB, NTRK1, PDGFRA, TGFB1, JUND, CACNA2D1, PLA2G4C, VEGFC, MAPK14, NFKB1, TNFRSF1A, MAPK13, NFKB2, VEGFA, MAPK10, MRAS, TAOK3, IL1B, KRAS, TAB2, MAPT, MET, TP53, CRK, MAP3K12, EPHA2
KEGG_PATHWAY	hsa04015:Rap1 signaling pathway	35	0.000391981	ITGB1, ITGAM, RGS14, ITGA2B, GNAI3, PIK3CD, ADCY1, EGFR, GRIN2A, NRAS, SIPA1L1, RRAS, AKT2, PDGFC, RAC2, RAC1, VAV3, VASP, PDGFRA, VEGFC, MAPK14, RHOA, MAPK13, VEGFA, AFDN, MRAS, PIK3CA, PARD3, GNAS, CTNNB1, KRAS, MET, CRK, LAT, EPHA2
KEGG_PATHWAY	hsa05169:Epstein-Barr virus infection	34	0.000402391	CDKN1A, PIK3CD, RELA, RELB, ICAM1, CASP8, CASP3, AKT2, PLCG2, FADD, RAC1, MAP2K7, IKBKE, DDX58, HLA-C, HLA-A, MAPK14, NFKB1, MAPK13, TAPBP, NFKB2, HLA-E, MAPK10, NFKBIA, CCNA1, MAVS, SNW1, IRF3, PIK3CA, IRF7, TAB2, VIM, TP53, IRF9
KEGG_PATHWAY	hsa04933:AGE-RAGE signaling pathway in diabetic complications	21	0.000414697	STAT5A, EGR1, TGFB1, FN1, VEGFC, PIK3CD, MAPK14, RELA, NFKB1, MAPK13, ICAM1, VEGFA, MAPK10, NRAS, PIK3CA, IL1B, CASP3, AKT2, PLCG2, KRAS, RAC1
KEGG_PATHWAY	hsa05142:Chagas disease	21	0.000542958	TGFB1, ACE, IFNGR2, GNAI3, PIK3CD, ADCY1, MAPK14, RELA, NFKB1, MAPK13, TNFRSF1A, MAPK10, C3, NFKBIA, CASP8, PIK3CA, PPP2R1A, IL1B, AKT2, GNAS, FADD
KEGG_PATHWAY	hsa04664:Fc epsilon RI signaling pathway	16	0.000737866	VAV3, CSF2, PLA2G4C, PIK3CD, MAPK14, MAPK13, MAPK10, NRAS, PIK3CA, AKT2, PLCG2, RAC2, KRAS, RAC1, MAP2K7, LAT
KEGG_PATHWAY	hsa04380:Osteoclast differentiation	24	0.000788014	TGFB1, JUND, IFNGR2, FHL2, PIK3CD, MAPK14, RELA, NFKB1, MAPK13, RELB, NFKB2, TNFRSF1A, MAPK10, NFKBIA, PPP3CA, PIK3CA, IL1B, AKT2, PLCG2, TAB2, RAC1, MAP2K7, JUNB, IRF9
KEGG_PATHWAY	hsa01522:Endocrine resistance	20	0.000856149	NOTCH2, CDKN1A, JAG1, NCOA3, PIK3CD, ADCY1, MAPK14, MMP9, EGFR, PTK2, MAPK13, MAPK10, NRAS, PIK3CA, GPER1, AKT2, GNAS, KRAS, TP53, PRKACB
KEGG_PATHWAY	hsa04141:Protein processing in endoplasmic reticulum	29	0.00104143	UBXN1, ATF6B, RPN1, CUL1, SEC61A1, OS9, MAN1A2, SEC61G, CAPN2, UGGT2, MAP2K7, TXNDC5, EDEM3, MBTPS1, SEC24B, SSR2, EDEM1, SYVN1, EIF2AK3, CKAP4, DDOST, ERN1, MAPK10, DNAJC3, SELENOS, STT3A, SEC24D, MMP24-AS1-EDEM2, SEC24C
KEGG_PATHWAY	hsa04012:ErbB signaling pathway	18	0.0010993	STAT5A, CDKN1A, CAMK2D, PIK3CD, NRG2, CBL, ELK1, EGFR, PTK2, MAPK10, NRAS, PIK3CA, AKT2, PLCG2, KRAS, PAK3, MAP2K7, CRK
KEGG_PATHWAY	hsa04931:Insulin resistance	21	0.00115394	CRTC2, NR1H2, GFPT2, PRKAG1, SLC2A1, PIK3CD, RELA, NFKB1, PPP1CA, TNFRSF1A, MAPK10, NFKBIA, G6PC3, PIK3CA, CREB3L4, AKT2, RPS6KA2, RPS6KA1, SLC27A6, PPARGC1A, OGT
KEGG_PATHWAY	hsa05134:Legionellosis	14	0.00118058	ARF1, ITGAM, RAB1B, CLK4, RELA, NFKB1, NFKB2, CLK1, C3, NFKBIA, CASP8, IL1B, CASP3, HSF1
KEGG_PATHWAY	hsa04728:Dopaminergic synapse	24	0.00121823	CAMK2D, MAOB, ATF6B, GNAI3, ITPR1, ARRB1, PPP2R5D, ITPR3, MAPK14, GNG11, MAPK13, PPP1CA, MAPK10, PPP3CA, GRIN2A, CREB3L4, PPP2R1A, AKT2, KIF5B, PPP1R1B, GNB1, GNAS, PRKACB, GRIA3
KEGG_PATHWAY	hsa04935:Growth hormone synthesis, secretion and action	22	0.00165932	STAT5A, ATF6B, IGFBP3, GNAI3, ITPR1, PIK3CD, ITPR3, ADCY1, MAPK14, PTK2, MAPK13, MAPK10, NRAS, PIK3CA, CREB3L4, AKT2, PLCG2, GNAS, KRAS, JUNB, CRK, PRKACB
KEGG_PATHWAY	hsa05215:Prostate cancer	19	0.00195183	PDGFRA, CDKN1A, LEF1, PIK3CD, MMP9, EGFR, ETV5, RELA, NFKB1, NFKBIA, NRAS, ZEB1, PIK3CA, CREB3L4, AKT2, PDGFC, CTNNB1, KRAS, TP53
KEGG_PATHWAY	hsa05152:Tuberculosis	29	0.00229754	CAMK2D, ITGAM, CEBPG, LSP1, BCL10, MALT1, RELA, CTSS, C3, PPP3CA, CASP8, IRAK2, CASP3, AKT2, FADD, ATP6V0A1, TGFB1, ARHGEF12, RIPK2, IL10RA, IFNGR2, SPHK1, MAPK14, RHOA, NFKB1, TNFRSF1A, MAPK13, MAPK10, IL1B
KEGG_PATHWAY	hsa05162:Measles	24	0.00246103	STAT5A, DDX58, MX2, EIF2AK3, PIK3CD, MSN, RELA, NFKB1, BBC3, MAPK10, NFKBIA, MAVS, CASP8, PIK3CA, IRF3, IL1B, CASP3, AKT2, IRF7, TAB2, FADD, IKBKE, TP53, IRF9
KEGG_PATHWAY	hsa05211:Renal cell carcinoma	15	0.00255463	CDKN1A, TGFB1, SLC2A1, PIK3CD, ARNT, ETS1, VEGFA, NRAS, PIK3CA, AKT2, KRAS, RAC1, PAK3, MET, CRK
KEGG_PATHWAY	hsa05160:Hepatitis C	26	0.00279981	CDKN1A, PIK3CD, RELA, EGFR, NRAS, CASP8, PPP2R1A, CASP3, AKT2, FADD, IKBKE, DDX58, MX2, EIF2AK3, NFKB1, TNFRSF1A, NFKBIA, MAVS, CLDN3, IRF3, PIK3CA, IRF7, CTNNB1, KRAS, TP53, IRF9
KEGG_PATHWAY	hsa04622:RIG-I-like receptor signaling pathway	15	0.00293944	DDX58, MAPK14, TANK, RELA, NFKB1, MAPK13, MAPK10, NFKBIA, MAVS, SIKE1, CASP8, IRF3, IRF7, FADD, IKBKE
KEGG_PATHWAY	hsa05230:Central carbon metabolism in cancer	15	0.00293944	NTRK1, PDGFRA, GLS2, SLC2A1, PIK3CD, SIRT6, SLC1A5, EGFR, SLC7A5, NRAS, PIK3CA, AKT2, KRAS, MET, TP53
KEGG_PATHWAY	hsa04140:Autophagy - animal	24	0.00297019	IGBP1, SH3GLB1, MTMR3, STX17, EIF2AK3, ITPR1, PIK3CD, WIPI2, ZFYVE1, ATG13, TANK, ERN1, MAPK10, NRAS, MRAS, PIK3CA, ATG16L2, RRAS, AKT2, KRAS, ULK1, NRBF2, PRKACB, CTSB
KEGG_PATHWAY	hsa04912:GnRH signaling pathway	18	0.0030368	EGR1, CAMK2D, PLA2G4C, ITPR1, ITPR3, ADCY1, MAPK14, ELK1, EGFR, MAPK13, MAPK10, MMP14, NRAS, GNAS, PTK2B, KRAS, MAP2K7, PRKACB
KEGG_PATHWAY	hsa05210:Colorectal cancer	17	0.00331127	CDKN1A, TGFB1, LEF1, PIK3CD, RHOA, EGFR, BBC3, MAPK10, NRAS, PIK3CA, CASP3, AKT2, RAC2, CTNNB1, KRAS, RAC1, TP53
KEGG_PATHWAY	hsa04657:IL-17 signaling pathway	18	0.00340984	JUND, CSF2, MMP1, SRSF1, PTGS2, MAPK14, MMP9, RELA, NFKB1, MAPK13, MAPK10, NFKBIA, CASP8, IL1B, CASP3, TAB2, FADD, IKBKE
KEGG_PATHWAY	hsa05207:Chemical carcinogenesis - receptor activation	32	0.00367884	NOTCH2, ATF6B, GNAI3, CHRNA9, PIK3CD, ARRB1, AHR, ADCY1, RELA, EGFR, RXRB, NRAS, CREB3L4, AKT2, RPS6KA2, RPS6KA1, CYP1B1, IKBKE, PRKACB, KPNA1, STAT5A, GSTM3, GSTM1, JAG1, AIP, ARNT, NFKB1, VEGFA, PIK3CA, GNAS, KRAS, KPNB1
KEGG_PATHWAY	hsa05216:Thyroid cancer	10	0.00417449	RXRB, NTRK1, CDKN1A, NRAS, TFG, TPM3, LEF1, CTNNB1, KRAS, TP53
KEGG_PATHWAY	hsa05145:Toxoplasmosis	20	0.00426654	ITGB1, TGFB1, LAMB2, IL10RA, IFNGR2, GNAI3, LAMB1, LAMC2, MAPK14, PIK3R6, RELA, NFKB1, MAPK13, TNFRSF1A, MAPK10, NFKBIA, CASP8, CASP3, AKT2, TAB2
KEGG_PATHWAY	hsa04921:Oxytocin signaling pathway	25	0.00446627	CDKN1A, CAMK2D, ROCK1, NPR2, PRKAG1, GNAI3, ITPR1, MYL6B, ITPR3, ADCY1, PTGS2, ELK1, PIK3R6, EGFR, PPP3CA, NRAS, PRKACB, GUCY1A1, KCNJ12, CACNA2D1, PLA2G4C, RHOA, PPP1CA, GNAS, KRAS
KEGG_PATHWAY	hsa04662:B cell receptor signaling pathway	16	0.00516926	VAV3, PIK3CD, BCL10, MALT1, RELA, NFKB1, NFKBIA, PPP3CA, NRAS, PIK3CA, AKT2, PLCG2, RAC2, KRAS, RAC1, CARD11
KEGG_PATHWAY	hsa05220:Chronic myeloid leukemia	15	0.0063667	STAT5A, CDKN1A, TGFB1, CTBP2, PIK3CD, CBL, RELA, NFKB1, NFKBIA, NRAS, PIK3CA, AKT2, KRAS, TP53, CRK
KEGG_PATHWAY	hsa05212:Pancreatic cancer	15	0.0063667	CDKN1A, RALBP1, TGFB1, PIK3CD, EGFR, RELA, NFKB1, VEGFA, MAPK10, PIK3CA, AKT2, RAC2, KRAS, RAC1, TP53
KEGG_PATHWAY	hsa05133:Pertussis	15	0.0063667	ITGB1, ITGAM, GNAI3, MAPK14, RHOA, RELA, NFKB1, MAPK13, MAPK10, C3, C5, IRF3, IL1B, CASP3, ITGA5
KEGG_PATHWAY	hsa05010:Alzheimer disease	49	0.00909217	CHRM3, PIK3CD, PPP3CA, FRAT1, CASP8, FRAT2, CASP3, AKT2, KIF5B, CAPN2, SLC39A5, SLC39A7, WNT9B, SLC39A13, WIPI2, ATG13, TNFRSF1A, ERN1, PSMA5, BACE2, PIK3CA, IL1B, ULK1, MAPT, PPID, SLC25A6, LRP1, TUBAL3, PSEN2, ITPR1, ITPR3, PSEN1, PTGS2, RELA, NRAS, GRIN2A, NCSTN, DVL1, NRBF2, FADD, MAP2K7, SNCA, ATP5PB, EIF2AK3, FZD8, NFKB1, MAPK10, CTNNB1, KRAS
KEGG_PATHWAY	hsa04064:NF-kappa B signaling pathway	18	0.00966231	BCL2A1, DDX58, BCL10, PTGS2, MALT1, RELA, NFKB1, RELB, NFKB2, ICAM1, TNFRSF1A, NFKBIA, IL1B, PLCG2, TAB2, ATM, LAT, CARD11
KEGG_PATHWAY	hsa04620:Toll-like receptor signaling pathway	18	0.00966231	PIK3CD, MAPK14, RELA, NFKB1, MAPK13, MAPK10, NFKBIA, CASP8, PIK3CA, IRF3, IL1B, AKT2, IRF7, TAB2, FADD, RAC1, MAP2K7, IKBKE
KEGG_PATHWAY	hsa05030:Cocaine addiction	11	0.00968969	GRIN2A, GRIN3B, MAOB, ATF6B, CREB3L4, PPP1R1B, GNAI3, GNAS, PRKACB, RELA, NFKB1
KEGG_PATHWAY	hsa05223:Non-small cell lung cancer	14	0.00994572	ALK, STAT5A, CDKN1A, PIK3CD, EGFR, RXRB, NRAS, PIK3CA, AKT2, KIF5B, PLCG2, KRAS, MET, TP53
KEGG_PATHWAY	hsa04062:Chemokine signaling pathway	28	0.010772	ROCK1, PXN, GNAI3, CXCR4, PIK3CD, ARRB1, ADCY1, RELA, PIK3R6, NRAS, AKT2, PLCG2, RAC2, PTK2B, RAC1, PRKACB, VAV3, GNG11, RHOA, PTK2, NFKB1, NFKBIA, PIK3CA, PARD3, GNB1, ELMO1, KRAS, CRK
KEGG_PATHWAY	hsa04666:Fc gamma R-mediated phagocytosis	17	0.0108895	VASP, VAV3, GSN, SPHK1, LIMK1, PLA2G4C, PIK3CD, ASAP2, MARCKS, PIK3CA, ARPC3, AKT2, PLCG2, RAC2, RAC1, CRK, LAT
KEGG_PATHWAY	hsa04072:Phospholipase D signaling pathway	23	0.0109487	PDGFRA, ARF1, SPHK1, PLA2G4C, PIK3CD, AVPR1A, ADCY1, AGPAT1, PIK3R6, RHOA, EGFR, CYTH2, NRAS, MRAS, CYTH4, PIK3CA, RRAS, AKT2, PDGFC, PLCG2, GNAS, PTK2B, KRAS
KEGG_PATHWAY	hsa04211:Longevity regulating pathway	16	0.0110928	ATF6B, PRKAG1, PIK3CD, ADCY1, ATG13, RELA, NFKB1, NRAS, PIK3CA, CREB3L4, AKT2, KRAS, ULK1, PPARGC1A, TP53, PRKACB
KEGG_PATHWAY	hsa05213:Endometrial cancer	12	0.0119054	CDKN1A, NRAS, PIK3CA, AKT2, LEF1, CTNNB1, ILK, PIK3CD, KRAS, ELK1, TP53, EGFR
KEGG_PATHWAY	hsa04330:Notch signaling pathway	12	0.0134985	PTCRA, NOTCH2, KAT2A, NCSTN, JAG1, SNW1, CTBP2, HEY1, DVL1, PSEN2, PSEN1, DTX4
KEGG_PATHWAY	hsa05221:Acute myeloid leukemia	13	0.0138247	STAT5A, ITGAM, CSF2, BCL2A1, LEF1, PIK3CD, RELA, NFKB1, CCNA1, NRAS, PIK3CA, AKT2, KRAS
KEGG_PATHWAY	hsa05164:Influenza A	25	0.0159696	PIK3CD, RELA, ICAM1, CASP8, CASP3, AKT2, FADD, IKBKE, KPNA1, DDX58, IFNGR2, MX2, TNFRSF10B, TNFRSF10A, NFKB1, TNFRSF1A, DNAJC3, NFKBIA, MAVS, IRF3, PIK3CA, IL1B, IRF7, IRF9, SLC25A6
KEGG_PATHWAY	hsa05022:Pathways of neurodegeneration - multiple diseases	57	0.0167551	CHRM3, ZFYVE1, PPP3CA, FRAT1, CASP8, FRAT2, CASP3, KIF5B, CAPN2, RAC1, GPR37, GPX1, WNT9B, GPX7, WIPI2, TNFRSF1B, ATG13, TNFRSF1A, ERN1, PSMA5, ALS2, IL1B, ULK1, MAPT, OPTN, PPID, SLC25A6, DCTN6, CAMK2D, TUBAL3, DNAH5, PSEN2, ITPR1, ITPR3, PSEN1, PTGS2, TANK, RELA, NRAS, GRIN2A, DVL1, NRBF2, FADD, MAP2K7, GRIA3, SNCA, DNAH11, DNAH17, ATP5PB, EIF2AK3, FZD8, MAPK14, NFKB1, MAPK13, MAPK10, CTNNB1, K…
KEGG_PATHWAY	hsa05140:Leishmaniasis	14	0.0171311	ITGB1, TGFB1, ITGAM, IFNGR2, PTGS2, MAPK14, ELK1, RELA, NFKB1, MAPK13, C3, NFKBIA, IL1B, TAB2
KEGG_PATHWAY	hsa05146:Amoebiasis	17	0.0172232	TGFB1, ITGAM, CSF2, LAMB2, FN1, PIK3CD, LAMB1, LAMC2, ADCY1, RELA, PTK2, NFKB1, PIK3CA, IL1B, CASP3, GNAS, PRKACB
KEGG_PATHWAY	hsa05031:Amphetamine addiction	13	0.0172776	CAMK2D, MAOB, ATF6B, PPP1CA, PPP3CA, ARC, GRIN2A, GRIN3B, CREB3L4, PPP1R1B, GNAS, PRKACB, GRIA3
KEGG_PATHWAY	hsa04934:Cushing syndrome	23	0.0181723	CDKN1A, CAMK2D, KMT2A, ATF6B, LEF1, GNAI3, AIP, WNT9B, ITPR1, FZD8, ARNT, ITPR3, AHR, ADCY1, EGFR, CRHR1, PDE11A, CREB3L4, DVL1, GNAS, ORAI1, CTNNB1, PRKACB
KEGG_PATHWAY	hsa05120:Epithelial cell signaling in Helicobacter pylori infection	13	0.0192296	MAPK14, EGFR, RELA, NFKB1, MAPK13, MAPK10, NFKBIA, CASP3, PLCG2, RAC1, MET, JAM3, ATP6V0A1
KEGG_PATHWAY	hsa04621:NOD-like receptor signaling pathway	26	0.020538	ITPR1, ITPR3, ANTXR2, TANK, RELA, PANX1, CASP8, IFI16, FADD, IKBKE, CTSB, RIPK2, CARD8, MAPK14, RHOA, NFKB1, MAPK13, MAPK10, NFKBIA, MAVS, IRF3, IL1B, IRF7, TAB2, PKN2, IRF9
KEGG_PATHWAY	hsa04024:cAMP signaling pathway	30	0.0206514	CAMK2D, ADCYAP1R1, ROCK1, GNAI3, PIK3CD, ADCY1, RELA, CRHR1, GRIN2A, EDNRA, RRAS, CREB3L4, AKT2, RAC2, RAC1, PRKACB, GRIA3, VAV3, ATP2B1, RHOA, NFKB1, PPP1CA, MAPK10, NFKBIA, AFDN, GRIN3B, PIK3CA, PPP1R1B, GNAS, ORAI1
KEGG_PATHWAY	hsa04068:FoxO signaling pathway	20	0.02191	CDKN1A, TGFB1, PRKAG1, AGAP2, PIK3CD, FOXO4, MAPK14, FBXO32, EGFR, KLF2, MAPK13, MAPK10, CCNB3, NRAS, G6PC3, PIK3CA, CCNG2, AKT2, KRAS, ATM
KEGG_PATHWAY	hsa04928:Parathyroid hormone synthesis, secretion and action	17	0.0240772	EGR1, CDKN1A, JUND, ATF6B, GNAI3, ITPR1, ARRB1, ITPR3, ADCY1, RHOA, EGFR, PTHLH, RXRB, MMP14, CREB3L4, GNAS, PRKACB
KEGG_PATHWAY	hsa05235:PD-L1 expression and PD-1 checkpoint pathway in cancer	15	0.0243265	ALK, IFNGR2, PIK3CD, MAPK14, EGFR, RELA, NFKB1, MAPK13, NFKBIA, PPP3CA, NRAS, PIK3CA, AKT2, KRAS, LAT
KEGG_PATHWAY	hsa04530:Tight junction	24	0.0251278	ITGB1, VASP, ROCK1, TUBAL3, PRKAG1, MSN, MYL6B, RHOA, MYL12A, TJAP1, MAPK10, AFDN, CLDN3, CTTN, PPP2R1A, ARPC3, PARD3, RAB13, RAC1, EZR, MAP2K7, BVES, PRKACB, JAM3
KEGG_PATHWAY	hsa04750:Inflammatory mediator regulation of TRP channels	16	0.0253305	NTRK1, CAMK2D, PLA2G4C, ITPR1, PIK3CD, ITPR3, ADCY1, MAPK14, MAPK13, PPP1CA, MAPK10, PIK3CA, IL1B, PLCG2, GNAS, PRKACB
KEGG_PATHWAY	hsa05219:Bladder cancer	9	0.025513	CDKN1A, NRAS, MMP1, KRAS, TP53, MMP9, EGFR, TYMP, VEGFA
KEGG_PATHWAY	hsa01524:Platinum drug resistance	13	0.0260741	GSTM3, CDKN1A, GSTM1, PIK3CD, BBC3, CASP8, PIK3CA, CASP3, AKT2, ATM, FADD, ATP7A, TP53
KEGG_PATHWAY	hsa04659:Th17 cell differentiation	17	0.0281913	STAT5A, TGFB1, IFNGR2, AHR, MAPK14, RELA, NFKB1, MAPK13, IL27RA, MAPK10, RXRB, NFKBIA, PPP3CA, IL1B, STAT6, IL6ST, LAT
KEGG_PATHWAY	hsa04650:Natural killer cell mediated cytotoxicity	19	0.0289262	VAV3, CSF2, KLRC2, IFNGR2, PIK3CD, TNFRSF10B, TNFRSF10A, ICAM1, PPP3CA, NRAS, RAET1E, PIK3CA, CASP3, PLCG2, RAC2, PTK2B, KRAS, RAC1, LAT
KEGG_PATHWAY	hsa04720:Long-term potentiation	12	0.032589	PPP3CA, CAMK2D, GRIN2A, NRAS, RPS6KA2, RPS6KA1, ITPR1, KRAS, ITPR3, ADCY1, PRKACB, PPP1CA
KEGG_PATHWAY	hsa05202:Transcriptional misregulation in cancer	26	0.0327123	CDKN1A, CSF2, ITGAM, KMT2A, BCL2A1, RELA, ELK4, RXRB, GRIA3, H3-3B, PTCRA, NTRK1, ZBTB17, SMAD1, IGFBP3, HMGA2, MMP9, ETV5, PTK2, NFKB1, CDK9, CCNA1, ZEB1, ATM, MET, TP53
KEGG_PATHWAY	hsa04914:Progesterone-mediated oocyte maturation	16	0.0348569	GNAI3, PIK3CD, ADCY1, MAPK14, MAPK13, MAPK10, CCNB3, CCNA1, STK10, PIK3CA, AKT2, RPS6KA2, CDC27, RPS6KA1, KRAS, PRKACB
KEGG_PATHWAY	hsa04730:Long-term depression	11	0.0369589	GUCY1A1, NRAS, PPP2R1A, PLA2G4C, GNAI3, GNAS, ITPR1, KRAS, ITPR3, CRHR1, GRIA3
KEGG_PATHWAY	hsa05416:Viral myocarditis	11	0.0369589	CASP8, SGCD, CASP3, RAC2, HLA-C, HLA-A, RAC1, EIF4G3, ICAM1, EIF4G1, HLA-E
KEGG_PATHWAY	hsa05412:Arrhythmogenic right ventricular cardiomyopathy	13	0.0377599	ITGB1, ITGB5, ITGA3, CACNA2D1, LEF1, ITGA1, ITGA2B, SGCD, CTNNB1, ITGA7, ITGAV, ITGA5, DSC2
KEGG_PATHWAY	hsa04924:Renin secretion	12	0.0394212	PPP3CA, ADCYAP1R1, EDNRA, GUCY1A1, ACE, GNAI3, GNAS, ITPR1, ORAI1, ITPR3, PRKACB, CTSB
KEGG_PATHWAY	hsa04920:Adipocytokine signaling pathway	12	0.0394212	RXRB, MAPK10, NFKBIA, G6PC3, AKT2, SLC2A1, PRKAG1, TNFRSF1B, PPARGC1A, RELA, NFKB1, TNFRSF1A
KEGG_PATHWAY	hsa04725:Cholinergic synapse	17	0.0407344	CHRM3, CAMK2D, KCNJ12, GNAI3, ITPR1, PIK3CD, ITPR3, ADCY1, GNG11, PIK3R6, NRAS, PIK3CA, CREB3L4, AKT2, GNB1, KRAS, PRKACB
KEGG_PATHWAY	hsa05414:Dilated cardiomyopathy	15	0.0431375	ITGB1, TGFB1, ITGB5, TPM3, ITGA3, CACNA2D1, ITGA1, ITGA2B, ADCY1, SGCD, GNAS, ITGA7, ITGAV, ITGA5, PRKACB
